# Supplementary material for: Extensive Genetic Diversity and Epidemiological Patterns of Factor H-Binding Protein Variants among Neisseria meningitidis in China
Source: Microorganisms. 2024 Feb 27;12(3):481. doi: 10.3390/microorganisms12030481 (PMC10972410; doi:10.3390/microorganisms12030481)
Supplement: Supplementary file 1 [file microorganisms-12-00481-s001.zip › Table S1.xlsx]

## Sheet: Nm_genome_infos_1013_genome_inf
Isolate_name	Source	Clonal_complex	NEIS0349_type	fHbp_type	Serogroup	Year	Province	Region_Province
100802	carrier	UA	NA	novel	B	2007	Beijing	North_China_Beijing
101101	carrier	UA	NEIS0349_1026	novel	NG	2011	Beijing	North_China_Beijing
101108	patient	CC11	NEIS0349_1084	novel	C	2011	Beijing	North_China_Beijing
411789	carrier	CC4821	NEIS0349_957	3_1028	B	2017	Henan	South_Central_China_Henan
411791	carrier	CC4821	NEIS0349_957	3_1028	B	2017	Henan	South_Central_China_Henan
130927	carrier	CC175	NEIS0349_1122	novel	NG	2009	Hebei	North_China_Hebei
SX09246	carrier	UA	NEIS0349_1710	1_1396	B	2009	Shanxi	North_China_Shanxi
SX09210	carrier	UA	NEIS0349_1709	1_756	B	2009	Shanxi	North_China_Shanxi
SX09077	carrier	CC4821	NEIS0349_1708	novel	B	2009	Shanxi	North_China_Shanxi
350602	patient	UA	NEIS0349_1670	novel	C	2006	Fujian	East_China_Fujian
411794	carrier	CC4821	NEIS0349_957	3_1028	B	2017	Henan	South_Central_China_Henan
310822	patient	UA	NEIS0349_933	1_312	B	2007	Shanghai	East_China_Shanghai
651679	carrier	CC269	NEIS0349_894	novel	B	2016	Xinjiang	Northwest_China_Xinjiang
442115	patient	CC213	NEIS0349_87	3_45	B	2021	Guangdong	South_Central_China_Guangdong
421006	carrier	UA	NEIS0349_895	novel	NG	2010	Hubei	South_Central_China_Hubei
SX09021	carrier	CC41/44	NEIS0349_1707	2_573	B	2009	Shanxi	North_China_Shanxi
421810	carrier	CC175	NEIS0349_1684	novel	NG	2018	Hubei	South_Central_China_Hubei
421825	carrier	CC175	NEIS0349_1684	novel	NG	2018	Hubei	South_Central_China_Hubei
421832	carrier	CC175	NEIS0349_1684	novel	NG	2018	Hubei	South_Central_China_Hubei
421845	carrier	CC175	NEIS0349_1684	novel	NG	2018	Hubei	South_Central_China_Hubei
441407	patient	CC4821	NEIS0349_860	1_480	B	2014	Guangdong	South_Central_China_Guangdong
442132	carrier	UA	NEIS0349_83	2_19	B	2021	Guangdong	South_Central_China_Guangdong
442143	carrier	UA	NEIS0349_83	2_19	B	2021	Guangdong	South_Central_China_Guangdong
651802	carrier	UA	NEIS0349_81	1_5	B	2018	Xinjiang	Northwest_China_Xinjiang
651802	carrier	UA	NEIS0349_81	1_5	B	2018	Xinjiang	Northwest_China_Xinjiang
100517	carrier	UA	NEIS0349_81	1_5	B	2005	Beijing	North_China_Beijing
100592	carrier	CC5	NEIS0349_81	1_5	B	2005	Beijing	North_China_Beijing
350703	patient	UA	NEIS0349_81	1_5	B	2007	Fujian	East_China_Fujian
441211	patient	CC5	NEIS0349_81	1_5	B	2012	Guangdong	South_Central_China_Guangdong
510613	carrier	CC5	NEIS0349_81	1_5	B	2006	Sichuan	Southwest_China_Sichuan
530614	carrier	CC5	NEIS0349_81	1_5	B	2006	Yunnan	Southwest_China_Yunnan
530614	carrier	CC5	NEIS0349_81	1_5	B	2006	Yunnan	Southwest_China_Yunnan
HE88001	patient	UA	NEIS0349_81	1_5	B	1988	Hebei	North_China_Hebei
330740	carrier	UA	NEIS0349_767	3_31	B	2007	Zhejiang	East_China_Zhejiang
100549	carrier	UA	NEIS0349_7	2_21	B	2005	Beijing	North_China_Beijing
651623	carrier	UA	NEIS0349_1705	novel	NG	2016	Xinjiang	Northwest_China_Xinjiang
NX17	patient	CC269	NEIS0349_1703	1_578	B	1985	Ningxia	Northwest_China_Ningxia
101006	carrier	UA	NEIS0349_7	2_21	B	2009	Beijing	North_China_Beijing
101102	carrier	UA	NEIS0349_7	2_21	B	2011	Beijing	North_China_Beijing
101764	carrier	CC175	NEIS0349_7	2_21	B	2017	Beijing	North_China_Beijing
131444	carrier	UA	NEIS0349_7	2_21	B	2014	Hebei	North_China_Hebei
141302	carrier	UA	NEIS0349_7	2_21	B	2013	Shanxi	North_China_Shanxi
231009	carrier	UA	NEIS0349_7	2_21	B	2010	Heilongjiang	Northeast_China_Heilongjiang
311109	carrier	UA	NEIS0349_7	2_21	B	2011	Shanghai	East_China_Shanghai
131705	carrier	UA	NA	NA	NG	2016	Hebei	North_China_Hebei
131706	carrier	UA	NA	NA	NG	2016	Hebei	North_China_Hebei
210719	carrier	UA	NA	NA	NG	2007	Liaoning	Northeast_China_Liaoning
221504	carrier	UA	NEIS0349_1665	NA	NG	2015	Jilin	Northeast_China_Jilin
29031	carrier	UA	NA	NA	H	1974	Shandong	East_China_Shandong
350601	patient	UA	NEIS0349_1670	NA	NG	2006	Fujian	East_China_Fujian
350601	patient	UA	NEIS0349_1670	NA	NG	2006	Fujian	East_China_Fujian
411725	carrier	UA	NA	NA	B	2017	Henan	South_Central_China_Henan
411703	carrier	UA	NEIS0349_7	2_21	B	2017	Henan	South_Central_China_Henan
421403	carrier	UA	NA	NA	B	2014	Hubei	South_Central_China_Hubei
440701	carrier	UA	NA	NA	B	2005	Guangdong	South_Central_China_Guangdong
450501	carrier	UA	NA	NA	B	2005	Guangxi	South_Central_China_Guangxi
510611	carrier	UA	NA	NA	B	2006	Sichuan	Southwest_China_Sichuan
510614	carrier	UA	NA	NA	B	2006	Sichuan	Southwest_China_Sichuan
630611	carrier	UA	NA	NA	B	2005	Qinghai	Northwest_China_Qinghai
651712	carrier	CC4821	NA	NA	C	2017	Xinjiang	Northwest_China_Xinjiang
651713	carrier	UA	NA	NA	B	2017	Xinjiang	Northwest_China_Xinjiang
JS267	carrier	UA	NA	NA	A	1987	Jiangsu	East_China_Jiangsu
411744	carrier	UA	NEIS0349_7	2_21	B	2017	Henan	South_Central_China_Henan
LN204	carrier	UA	NA	NA	B	1986	Liaoning	Northeast_China_Liaoning
130812	carrier	UA	NEIS0349_1702	novel	B	2008	Hebei	North_China_Hebei
100550	carrier	CC198	NEIS0349_1645	3_94	NG	2005	Beijing	North_China_Beijing
420608	carrier	UA	NEIS0349_7	2_21	B	2006	Hubei	South_Central_China_Hubei
420807	carrier	UA	NEIS0349_7	2_21	B	2007	Hubei	South_Central_China_Hubei
100583	carrier	CC198	NA	3_94	B	2005	Beijing	North_China_Beijing
100597	carrier	CC198	NEIS0349_1645	3_94	NG	2005	Beijing	North_China_Beijing
130712	carrier	CC198	NEIS0349_1645	3_94	NG	2007	Hebei	North_China_Hebei
130809	carrier	CC198	NEIS0349_1645	3_94	W	2008	Hebei	North_China_Hebei
130910	carrier	CC198	NEIS0349_1645	3_94	NG	2009	Hebei	North_China_Hebei
130934	carrier	CC198	NEIS0349_1645	3_94	NG	2009	Hebei	North_China_Hebei
131325	carrier	CC198	NEIS0349_1645	3_94	NG	2013	Hebei	North_China_Hebei
140903	carrier	CC198	NEIS0349_1645	3_94	NG	2009	Shanxi	North_China_Shanxi
150703	carrier	CC198	NEIS0349_1645	3_94	NG	2006	Neimeng	North_China_Neimeng
150720	carrier	CC198	NEIS0349_1645	3_94	NG	2007	Neimeng	North_China_Neimeng
150801	carrier	CC198	NEIS0349_1645	3_94	NG	2008	Neimeng	North_China_Neimeng
210701	carrier	CC198	NEIS0349_1645	3_94	NG	2007	Liaoning	Northeast_China_Liaoning
421206	carrier	UA	NEIS0349_7	2_21	B	2012	Hubei	South_Central_China_Hubei
211002	carrier	CC198	NEIS0349_1645	3_94	NG	2009	Liaoning	Northeast_China_Liaoning
211004	carrier	CC198	NEIS0349_1645	3_94	NG	2009	Liaoning	Northeast_China_Liaoning
421312	carrier	UA	NEIS0349_7	2_21	B	2013	Hubei	South_Central_China_Hubei
421313	carrier	UA	NEIS0349_7	2_21	B	2013	Hubei	South_Central_China_Hubei
231004	carrier	CC198	NEIS0349_1645	3_94	NG	2010	Heilongjiang	Northeast_China_Heilongjiang
320804	carrier	CC198	NEIS0349_1645	3_94	NG	2008	Jiangsu	East_China_Jiangsu
431611	carrier	UA	NEIS0349_7	2_21	B	2016	Hunan	South_Central_China_Hunan
330705	carrier	CC198	NEIS0349_1645	3_94	NG	2006	Zhejiang	East_China_Zhejiang
360528	carrier	CC198	NEIS0349_1645	3_94	NG	2005	Jiangxi	East_China_Jiangxi
411766	carrier	CC198	NEIS0349_1645	3_94	NG	2017	Henan	South_Central_China_Henan
420610	carrier	CC198	NEIS0349_1645	3_94	NG	2006	Hubei	South_Central_China_Hubei
431003	carrier	CC198	NEIS0349_1645	3_94	NG	2010	Hunan	South_Central_China_Hunan
431611	carrier	UA	NEIS0349_7	2_21	B	2016	Hunan	South_Central_China_Hunan
440715	carrier	UA	NEIS0349_7	2_21	B	2007	Guangdong	South_Central_China_Guangdong
440720	carrier	CC198	NEIS0349_1645	3_94	NG	2007	Guangdong	South_Central_China_Guangdong
440720	carrier	CC198	NEIS0349_1645	3_94	NG	2007	Guangdong	South_Central_China_Guangdong
520814	carrier	CC198	NEIS0349_1645	3_94	cnl	2008	Guizhou	Southwest_China_Guizhou
440725	carrier	UA	NEIS0349_7	2_21	B	2006	Guangdong	South_Central_China_Guangdong
440726	carrier	UA	NEIS0349_7	2_21	B	2006	Guangdong	South_Central_China_Guangdong
440726	carrier	UA	NEIS0349_7	2_21	B	2006	Guangdong	South_Central_China_Guangdong
431401	carrier	CC4821	NEIS0349_58	3_31	NG	2014	Hunan	South_Central_China_Hunan
441707	patient	UA	NEIS0349_7	2_21	B	2017	Guangdong	South_Central_China_Guangdong
442133	carrier	UA	NEIS0349_7	2_21	B	2021	Guangdong	South_Central_China_Guangdong
442149	patient	UA	NEIS0349_7	2_21	B	2021	Guangdong	South_Central_China_Guangdong
311105	carrier	UA	NEIS0349_116	3_141	NG	2011	Shanghai	East_China_Shanghai
451180	carrier	UA	NEIS0349_7	2_21	B	2011	Guangxi	South_Central_China_Guangxi
451188	carrier	UA	NEIS0349_7	2_21	B	2011	Guangxi	South_Central_China_Guangxi
451191	carrier	UA	NEIS0349_7	2_21	B	2011	Guangxi	South_Central_China_Guangxi
510543	carrier	UA	NEIS0349_7	2_21	B	2005	Sichuan	Southwest_China_Sichuan
530612	carrier	UA	NEIS0349_7	2_21	B	2006	Yunnan	Southwest_China_Yunnan
620702	carrier	UA	NEIS0349_7	2_21	B	2007	Gansu	Northwest_China_Gansu
651403	carrier	UA	NEIS0349_7	2_21	B	2014	Xinjiang	Northwest_China_Xinjiang
651807	carrier	UA	NEIS0349_7	2_21	B	2018	Xinjiang	Northwest_China_Xinjiang
651828	carrier	UA	NEIS0349_7	2_21	B	2018	Xinjiang	Northwest_China_Xinjiang
651832	carrier	UA	NEIS0349_7	2_21	B	2018	Xinjiang	Northwest_China_Xinjiang
651847	carrier	UA	NEIS0349_7	2_21	B	2018	Xinjiang	Northwest_China_Xinjiang
131319	carrier	CC92	NEIS0349_417	2_585	Y	2013	Hebei	North_China_Hebei
651852	carrier	CC4821	NEIS0349_7	2_21	B	2018	Xinjiang	Northwest_China_Xinjiang
NX06	carrier	UA	NEIS0349_7	2_21	B	1984	Ningxia	Northwest_China_Ningxia
220814	carrier	CC92	NEIS0349_417	2_585	NG	2007	Jilin	Northeast_China_Jilin
SX78021	carrier	UA	NEIS0349_7	2_21	B	1978	Shanxi	North_China_Shanxi
100523	carrier	UA	NEIS0349_67	2_18	B	2005	Beijing	North_China_Beijing
100525	carrier	UA	NEIS0349_67	2_18	B	2005	Beijing	North_China_Beijing
100536	carrier	UA	NEIS0349_67	2_18	B	2005	Beijing	North_China_Beijing
100571	carrier	UA	NEIS0349_67	2_18	B	2005	Beijing	North_China_Beijing
101106	carrier	UA	NEIS0349_67	2_18	B	2011	Beijing	North_China_Beijing
131301	patient	UA	NEIS0349_67	2_18	B	2012	Hebei	North_China_Hebei
141721	patient	UA	NEIS0349_67	2_18	B	2017	Shanxi	North_China_Shanxi
150702	carrier	UA	NEIS0349_67	2_18	B	2006	Neimeng	North_China_Neimeng
220816	carrier	UA	NEIS0349_67	2_18	B	2007	Jilin	Northeast_China_Jilin
530513	carrier	CC11	NEIS0349_1679	2_538	NG	2005	Yunnan	Southwest_China_Yunnan
310803	patient	UA	NEIS0349_67	2_18	B	2008	Shanghai	East_China_Shanghai
510524	carrier	UA	NEIS0349_1701	2_746	B	2005	Sichuan	Southwest_China_Sichuan
311103	carrier	UA	NEIS0349_67	2_18	B	2011	Shanghai	East_China_Shanghai
JX211334	carrier	UA	NEIS0349_1699	2_577	B	1980	Jiangxi	East_China_Jiangxi
210654	carrier	UA	NEIS0349_1658	2_423	NG	2006	Liaoning	Northeast_China_Liaoning
210672	carrier	UA	NEIS0349_1658	2_423	NG	2006	Liaoning	Northeast_China_Liaoning
210711	carrier	UA	NEIS0349_1658	2_423	NG	2007	Liaoning	Northeast_China_Liaoning
410501	patient	UA	NEIS0349_1658	2_423	A	2005	Henan	South_Central_China_Henan
340816	carrier	UA	NEIS0349_67	2_18	B	2008	Anhui	East_China_Anhui
351304	patient	UA	NEIS0349_67	2_18	B	2012	Fujian	East_China_Fujian
JX211173	carrier	UA	NEIS0349_1698	NA	B	1980	Jiangxi	East_China_Jiangxi
360630	carrier	UA	NEIS0349_67	2_18	B	2005	Jiangxi	East_China_Jiangxi
371202	carrier	UA	NEIS0349_67	2_18	B	2012	Shandong	East_China_Shandong
411404	carrier	UA	NEIS0349_67	2_18	B	2014	Henan	South_Central_China_Henan
420601	carrier	UA	NEIS0349_67	2_18	B	2006	Hubei	South_Central_China_Hubei
420602	carrier	UA	NEIS0349_67	2_18	B	2006	Hubei	South_Central_China_Hubei
101703	carrier	CC4821	NEIS0349_641	2_404	W	2017	Beijing	North_China_Beijing
420603	carrier	UA	NEIS0349_67	2_18	B	2006	Hubei	South_Central_China_Hubei
420609	carrier	CC11	NEIS0349_67	2_18	B	2006	Hubei	South_Central_China_Hubei
420612	carrier	UA	NEIS0349_67	2_18	B	2006	Hubei	South_Central_China_Hubei
420620	carrier	UA	NEIS0349_67	2_18	B	2006	Hubei	South_Central_China_Hubei
420704	carrier	UA	NEIS0349_67	2_18	B	2006	Hubei	South_Central_China_Hubei
420706	carrier	UA	NEIS0349_67	2_18	B	2006	Hubei	South_Central_China_Hubei
420803	carrier	UA	NEIS0349_67	2_18	B	2007	Hubei	South_Central_China_Hubei
421003	carrier	UA	NEIS0349_67	2_18	B	2010	Hubei	South_Central_China_Hubei
421009	carrier	UA	NEIS0349_67	2_18	B	2010	Hubei	South_Central_China_Hubei
421010	carrier	UA	NEIS0349_67	2_18	B	2010	Hubei	South_Central_China_Hubei
421101	carrier	UA	NEIS0349_67	2_18	B	2011	Hubei	South_Central_China_Hubei
130644	patient	CC4821	NEIS0349_641	2_404	W	2006	Hebei	North_China_Hebei
421107	carrier	UA	NEIS0349_67	2_18	B	2011	Hubei	South_Central_China_Hubei
421108	carrier	UA	NEIS0349_67	2_18	B	2011	Hubei	South_Central_China_Hubei
421114	carrier	UA	NEIS0349_67	2_18	B	2011	Hubei	South_Central_China_Hubei
421309	carrier	UA	NEIS0349_67	2_18	B	2013	Hubei	South_Central_China_Hubei
421404	carrier	UA	NEIS0349_67	2_18	B	2014	Hubei	South_Central_China_Hubei
431310	carrier	UA	NEIS0349_67	2_18	B	2013	Hunan	South_Central_China_Hunan
440702	carrier	UA	NEIS0349_67	2_18	B	2005	Guangdong	South_Central_China_Guangdong
440911	patient	UA	NEIS0349_67	2_18	B	2009	Guangdong	South_Central_China_Guangdong
440911	patient	UA	NEIS0349_67	2_18	B	2009	Guangdong	South_Central_China_Guangdong
130644	patient	CC4821	NEIS0349_641	2_404	W	2006	Hebei	North_China_Hebei
440911	patient	UA	NEIS0349_67	2_18	B	2009	Guangdong	South_Central_China_Guangdong
441005	patient	UA	NEIS0349_67	2_18	B	2010	Guangdong	South_Central_China_Guangdong
441009	patient	UA	NEIS0349_67	2_18	B	2010	Guangdong	South_Central_China_Guangdong
441207	patient	UA	NEIS0349_67	2_18	B	2011	Guangdong	South_Central_China_Guangdong
441309	patient	UA	NEIS0349_67	2_18	B	2013	Guangdong	South_Central_China_Guangdong
441409	patient	UA	NEIS0349_67	2_18	B	2014	Guangdong	South_Central_China_Guangdong
441508	carrier	UA	NEIS0349_67	2_18	B	2015	Guangdong	South_Central_China_Guangdong
441508	carrier	UA	NEIS0349_67	2_18	B	2015	Guangdong	South_Central_China_Guangdong
442108	carrier	UA	NEIS0349_67	2_18	B	2021	Guangdong	South_Central_China_Guangdong
451127	carrier	UA	NEIS0349_67	2_18	B	2011	Guangxi	South_Central_China_Guangxi
130903	carrier	CC4821	NEIS0349_641	2_404	NG	2009	Hebei	North_China_Hebei
451128	carrier	UA	NEIS0349_67	2_18	B	2011	Guangxi	South_Central_China_Guangxi
510521	carrier	UA	NEIS0349_67	2_18	B	2005	Sichuan	Southwest_China_Sichuan
510528	carrier	UA	NEIS0349_67	2_18	B	2005	Sichuan	Southwest_China_Sichuan
510536	carrier	UA	NEIS0349_67	2_18	B	2005	Sichuan	Southwest_China_Sichuan
130943	carrier	CC4821	NEIS0349_641	2_404	W	2009	Hebei	North_China_Hebei
131312	carrier	CC4821	NEIS0349_641	2_404	W	2013	Hebei	North_China_Hebei
131320	carrier	CC4821	NEIS0349_641	2_404	W	2013	Hebei	North_China_Hebei
131728	carrier	CC4821	NEIS0349_641	2_404	C	2016	Hebei	North_China_Hebei
141303	carrier	CC4821	NEIS0349_641	2_404	W	2013	Shanxi	North_China_Shanxi
141711	carrier	UA	NEIS0349_641	2_404	W	2017	Shanxi	North_China_Shanxi
210713	carrier	CC4821	NEIS0349_641	2_404	NG	2007	Liaoning	Northeast_China_Liaoning
510538	carrier	UA	NEIS0349_67	2_18	B	2005	Sichuan	Southwest_China_Sichuan
510610	carrier	UA	NEIS0349_67	2_18	B	2006	Sichuan	Southwest_China_Sichuan
510902	carrier	UA	NEIS0349_67	2_18	B	2008	Sichuan	Southwest_China_Sichuan
510903	carrier	UA	NEIS0349_67	2_18	B	2008	Sichuan	Southwest_China_Sichuan
371033	carrier	CC4821	NEIS0349_641	2_404	W	2010	Shandong	East_China_Shandong
411207	carrier	UA	NEIS0349_641	2_404	W	2012	Henan	South_Central_China_Henan
411211	carrier	CC4821	NEIS0349_641	2_404	W	2012	Henan	South_Central_China_Henan
411408	carrier	CC4821	NEIS0349_641	2_404	W	2014	Henan	South_Central_China_Henan
510904	carrier	UA	NEIS0349_67	2_18	B	2008	Sichuan	Southwest_China_Sichuan
510905	carrier	UA	NEIS0349_67	2_18	B	2008	Sichuan	Southwest_China_Sichuan
510906	carrier	UA	NEIS0349_67	2_18	B	2008	Sichuan	Southwest_China_Sichuan
651708	carrier	CC4821	NEIS0349_641	2_404	W	2017	Xinjiang	Northwest_China_Xinjiang
651809	carrier	CC4821	NEIS0349_641	2_404	C	2018	Xinjiang	Northwest_China_Xinjiang
101002	carrier	UA	NEIS0349_641	2_404	B	2009	Beijing	North_China_Beijing
131703	carrier	CC4821	NEIS0349_641	2_404	B	2016	Hebei	North_China_Hebei
651602	carrier	UA	NEIS0349_67	2_18	B	2016	Xinjiang	Northwest_China_Xinjiang
651627	carrier	CC41/44	NEIS0349_67	2_18	B	2016	Xinjiang	Northwest_China_Xinjiang
131703	carrier	CC4821	NEIS0349_641	2_404	B	2016	Hebei	North_China_Hebei
BC302	carrier	UA	NEIS0349_67	2_18	B	2005	Jilin	Northeast_China_Jilin
BJ79027	carrier	UA	NEIS0349_67	2_18	B	1979	Beijing	North_China_Beijing
BJ79035	carrier	CC162	NEIS0349_67	2_18	B	1979	Beijing	North_China_Beijing
GD92-285	carrier	UA	NEIS0349_67	2_18	B	1992	Guangdong	South_Central_China_Guangdong
131704	carrier	CC4821	NEIS0349_641	2_404	B	2016	Hebei	North_China_Hebei
HA80132	carrier	UA	NEIS0349_67	2_18	B	1980	Henan	South_Central_China_Henan
HEN3260	patient	UA	NEIS0349_67	2_18	B	1975	Hebei	North_China_Hebei
LND3	patient	CC11	NEIS0349_67	2_18	B	1992	Liaoning	Northeast_China_Liaoning
SC87060	patient	CC11	NEIS0349_67	2_18	B	1987	Sichuan	Southwest_China_Sichuan
BJ79079	carrier	UA	NEIS0349_1694	1_576	B	1979	Beijing	North_China_Beijing
SHG255	patient	UA	NEIS0349_67	2_18	B	1985	Shanghai	East_China_Shanghai
SX09073	carrier	UA	NEIS0349_67	2_18	B	2009	Shanxi	North_China_Shanxi
SX09136	carrier	UA	NEIS0349_67	2_18	B	2009	Shanxi	North_China_Shanxi
SX09242	carrier	UA	NEIS0349_67	2_18	B	2009	Shanxi	North_China_Shanxi
SX09243	carrier	UA	NEIS0349_67	2_18	B	2009	Shanxi	North_China_Shanxi
SX09273	carrier	UA	NEIS0349_67	2_18	B	2009	Shanxi	North_China_Shanxi
442102	patient	CC41/44	NA	2_19	B	2021	Guangdong	South_Central_China_Guangdong
221501	carrier	UA	NA	2_19	B	2015	Jilin	Northeast_China_Jilin
371203	carrier	UA	NEIS0349_65	2_19	B	2012	Shandong	East_China_Shandong
101702	carrier	UA	NEIS0349_26	2_25	X	2017	Beijing	North_China_Beijing
311102	carrier	UA	NEIS0349_65	2_19	B	2011	Shanghai	East_China_Shanghai
431902	patient	CC23	NEIS0349_26	2_25	Y	2019	Hunan	South_Central_China_Hunan
440910	patient	CC41/44	NEIS0349_65	2_19	B	2009	Guangdong	South_Central_China_Guangdong
SX09152	carrier	CC41/44	NEIS0349_65	2_19	B	2009	Shanxi	North_China_Shanxi
150807	carrier	CC41/44	NEIS0349_65	2_19	B	2008	Neimeng	North_China_Neimeng
211351	carrier	UA	NEIS0349_25	2_24	E	2013	Jiangxi	East_China_Jiangxi
211351	carrier	UA	NEIS0349_25	2_24	E	2013	Jiangxi	East_China_Jiangxi
620811	carrier	CC4821	NEIS0349_65	2_19	B	2008	Gansu	Northwest_China_Gansu
620810	carrier	CC4821	NEIS0349_65	2_19	C	2008	Gansu	Northwest_China_Gansu
420611	carrier	UA	NEIS0349_65	2_19	B	2006	Hubei	South_Central_China_Hubei
510703	carrier	CC41/44	NEIS0349_65	2_19	B	2006	Sichuan	Southwest_China_Sichuan
370542	carrier	UA	NEIS0349_65	2_19	B	2005	Shandong	East_China_Shandong
370542	carrier	UA	NEIS0349_65	2_19	B	2005	Shandong	East_China_Shandong
510510	carrier	CC41/44	NEIS0349_65	2_19	B	2005	Sichuan	Southwest_China_Sichuan
510512	carrier	CC41/44	NEIS0349_65	2_19	B	2005	Sichuan	Southwest_China_Sichuan
510514	carrier	CC41/44	NEIS0349_65	2_19	B	2005	Sichuan	Southwest_China_Sichuan
G93-10	carrier	CC41/44	NEIS0349_65	2_19	B	1993	Guangdong	South_Central_China_Guangdong
HE9031	carrier	UA	NEIS0349_65	2_19	B	1990	Hebei	North_China_Hebei
520822	carrier	CC174	NEIS0349_25	2_24	NG	2008	Guizhou	Southwest_China_Guizhou
520826	carrier	CC174	NEIS0349_25	2_24	W	2008	Guizhou	Southwest_China_Guizhou
520837	carrier	CC174	NEIS0349_25	2_24	NG	2008	Guizhou	Southwest_China_Guizhou
640705	carrier	UA	NEIS0349_25	2_24	NG	2007	Ningxia	Northwest_China_Ningxia
SC86133	carrier	CC41/44	NEIS0349_65	2_19	B	1986	Sichuan	Southwest_China_Sichuan
SC86134	carrier	CC41/44	NEIS0349_65	2_19	B	1986	Sichuan	Southwest_China_Sichuan
SC86155	carrier	CC41/44	NEIS0349_65	2_19	B	1986	Sichuan	Southwest_China_Sichuan
SH1985	patient	UA	NEIS0349_65	2_19	B	1985	Shanghai	East_China_Shanghai
SH198512	patient	UA	NEIS0349_65	2_19	B	1985	Shanghai	East_China_Shanghai
BJ4384	patient	CC41/44	NEIS0349_65	2_19	B	1984	Beijing	North_China_Beijing
NX05	carrier	CC41/44	NEIS0349_65	2_19	B	1984	Ningxia	Northwest_China_Ningxia
NX16	carrier	CC41/44	NEIS0349_65	2_19	B	1984	Ningxia	Northwest_China_Ningxia
80143	carrier	UA	NEIS0349_65	2_19	B	1980	Henan	South_Central_China_Henan
HEN8908	carrier	UA	NEIS0349_431	2_23	X	1989	Henan	South_Central_China_Henan
JX210098	carrier	UA	NEIS0349_65	2_19	B	1980	Jiangxi	East_China_Jiangxi
JX80232	carrier	CC41/44	NEIS0349_65	2_19	B	1980	Jiangxi	East_China_Jiangxi
JX80234	carrier	UA	NEIS0349_65	2_19	B	1980	Jiangxi	East_China_Jiangxi
JX80288	carrier	CC41/44	NEIS0349_65	2_19	B	1980	Jiangxi	East_China_Jiangxi
BJ79088	carrier	CC41/44	NEIS0349_65	2_19	B	1979	Beijing	North_China_Beijing
BJ79090	carrier	CC41/44	NEIS0349_65	2_19	B	1979	Beijing	North_China_Beijing
4511100	carrier	CC4821	NEIS0349_643	2_21	B	2011	Guangxi	South_Central_China_Guangxi
101736	carrier	UA	NEIS0349_1	2_22	NG	2017	Beijing	North_China_Beijing
101740	carrier	UA	NEIS0349_1	2_22	NG	2017	Beijing	North_China_Beijing
131704	carrier	CC4821	NEIS0349_641	2_404	B	2016	Hebei	North_China_Hebei
130708	carrier	CC4821	NEIS0349_1	2_22	NG	2007	Hebei	North_China_Hebei
130724	carrier	CC4821	NEIS0349_1	2_22	NG	2007	Hebei	North_China_Hebei
130803	carrier	CC4821	NEIS0349_1	2_22	C	2008	Hebei	North_China_Hebei
130907	carrier	CC4821	NEIS0349_1	2_22	NG	2009	Hebei	North_China_Hebei
131148	carrier	CC4821	NEIS0349_1	2_22	C	2011	Hebei	North_China_Hebei
370549	carrier	CC4821	NEIS0349_641	2_404	B	2005	Shandong	East_China_Shandong
220808	carrier	UA	NEIS0349_43	2_22	NG	2007	Jilin	Northeast_China_Jilin
310819	carrier	CC4821	NEIS0349_1	2_22	NG	2007	Shanghai	East_China_Shanghai
320802	carrier	CC4821	NEIS0349_1	2_22	NG	2008	Jiangsu	East_China_Jiangsu
370557	carrier	CC4821	NEIS0349_641	2_404	B	2005	Shandong	East_China_Shandong
370557	carrier	CC4821	NEIS0349_641	2_404	B	2005	Shandong	East_China_Shandong
651402	carrier	CC4821	NEIS0349_641	2_404	B	2014	Xinjiang	Northwest_China_Xinjiang
651402	carrier	CC4821	NEIS0349_641	2_404	B	2014	Xinjiang	Northwest_China_Xinjiang
360625	carrier	UA	NEIS0349_1	2_22	X	2006	Jiangxi	East_China_Jiangxi
420712	carrier	UA	NEIS0349_1	2_22	X	2007	Hubei	South_Central_China_Hubei
421109	carrier	UA	NEIS0349_1	2_22	X	2011	Hubei	South_Central_China_Hubei
651801	carrier	CC4821	NEIS0349_641	2_404	B	2018	Xinjiang	Northwest_China_Xinjiang
651801	carrier	CC4821	NEIS0349_641	2_404	B	2018	Xinjiang	Northwest_China_Xinjiang
651860	carrier	CC4821	NEIS0349_641	2_404	B	2018	Xinjiang	Northwest_China_Xinjiang
431410	carrier	CC4821	NEIS0349_1	2_22	NG	2014	Hunan	South_Central_China_Hunan
JX80227	carrier	CC4821	NEIS0349_641	2_404	B	1980	Jiangxi	East_China_Jiangxi
SX09058	carrier	CC4821	NEIS0349_641	2_404	B	2009	Shanxi	North_China_Shanxi
SX09265	carrier	CC4821	NEIS0349_641	2_404	B	2009	Shanxi	North_China_Shanxi
651806	carrier	UA	NEIS0349_641	2_404	NG	2018	Xinjiang	Northwest_China_Xinjiang
651806	carrier	UA	NEIS0349_641	2_404	NG	2018	Xinjiang	Northwest_China_Xinjiang
150808	carrier	UA	NEIS0349_15	2_404	NG	2008	Neimeng	North_China_Neimeng
421104	carrier	UA	NEIS0349_15	2_404	NG	2011	Hubei	South_Central_China_Hubei
212103	carrier	CC4821	NEIS0349_60	2_16	B	2021	Liaoning	Northeast_China_Liaoning
442101	patient	UA	NEIS0349_60	2_16	B	2021	Guangdong	South_Central_China_Guangdong
442103	carrier	UA	NEIS0349_60	2_16	B	2021	Guangdong	South_Central_China_Guangdong
442104	patient	UA	NEIS0349_60	2_16	B	2021	Guangdong	South_Central_China_Guangdong
442109	carrier	UA	NEIS0349_60	2_16	B	2021	Guangdong	South_Central_China_Guangdong
442110	carrier	UA	NEIS0349_60	2_16	B	2021	Guangdong	South_Central_China_Guangdong
442111	carrier	CC4821	NEIS0349_60	2_16	B	2021	Guangdong	South_Central_China_Guangdong
442131	carrier	UA	NEIS0349_60	2_16	B	2021	Guangdong	South_Central_China_Guangdong
442136	carrier	UA	NEIS0349_60	2_16	B	2021	Guangdong	South_Central_China_Guangdong
651801	carrier	CC4821	NEIS0349_60	2_16	B	2018	Xinjiang	Northwest_China_Xinjiang
651801	carrier	CC4821	NEIS0349_60	2_16	B	2018	Xinjiang	Northwest_China_Xinjiang
651802	carrier	UA	NEIS0349_60	2_16	B	2018	Xinjiang	Northwest_China_Xinjiang
651802	carrier	UA	NEIS0349_60	2_16	B	2018	Xinjiang	Northwest_China_Xinjiang
651804	carrier	CC4821	NEIS0349_60	2_16	B	2018	Xinjiang	Northwest_China_Xinjiang
651822	carrier	UA	NEIS0349_60	2_16	B	2018	Xinjiang	Northwest_China_Xinjiang
651823	carrier	UA	NEIS0349_60	2_16	B	2018	Xinjiang	Northwest_China_Xinjiang
651824	carrier	CC4821	NEIS0349_60	2_16	B	2018	Xinjiang	Northwest_China_Xinjiang
131110	carrier	UA	NEIS0349_7	2_21	A	2011	Hebei	North_China_Hebei
651829	carrier	UA	NEIS0349_60	2_16	B	2018	Xinjiang	Northwest_China_Xinjiang
651833	carrier	CC4821	NEIS0349_60	2_16	B	2018	Xinjiang	Northwest_China_Xinjiang
140507	carrier	CC175	NEIS0349_7	2_21	NG	2005	Shanxi	North_China_Shanxi
651834	carrier	UA	NEIS0349_60	2_16	B	2018	Xinjiang	Northwest_China_Xinjiang
141401	carrier	UA	NEIS0349_7	2_21	NG	2013	Shanxi	North_China_Shanxi
210714	carrier	UA	NEIS0349_7	2_21	NG	2007	Liaoning	Northeast_China_Liaoning
210717	patient	CC175	NEIS0349_7	2_21	Y	2007	Liaoning	Northeast_China_Liaoning
220803	carrier	CC175	NEIS0349_7	2_21	NG	2007	Jilin	Northeast_China_Jilin
220804	carrier	CC175	NEIS0349_7	2_21	NG	2007	Jilin	Northeast_China_Jilin
651845	carrier	UA	NEIS0349_60	2_16	B	2018	Xinjiang	Northwest_China_Xinjiang
651849	carrier	CC4821	NEIS0349_60	2_16	B	2018	Xinjiang	Northwest_China_Xinjiang
320508	carrier	UA	NEIS0349_7	2_21	C	2005	Jiangsu	East_China_Jiangsu
320805	carrier	CC175	NEIS0349_7	2_21	NG	2008	Jiangsu	East_China_Jiangsu
321112	carrier	UA	NEIS0349_7	2_21	NG	2011	Jiangsu	East_China_Jiangsu
340627	carrier	CC175	NEIS0349_7	2_21	NG	2006	Anhui	East_China_Anhui
360564	carrier	UA	NEIS0349_7	2_21	NG	2005	Jiangxi	East_China_Jiangxi
411610	carrier	UA	NEIS0349_7	2_21	NG	2014	Henan	South_Central_China_Henan
651850	carrier	UA	NEIS0349_60	2_16	B	2018	Xinjiang	Northwest_China_Xinjiang
651864	carrier	UA	NEIS0349_60	2_16	B	2018	Xinjiang	Northwest_China_Xinjiang
651869	carrier	UA	NEIS0349_60	2_16	B	2018	Xinjiang	Northwest_China_Xinjiang
651874	carrier	UA	NEIS0349_60	2_16	B	2018	Xinjiang	Northwest_China_Xinjiang
421106	carrier	UA	NEIS0349_7	2_21	NG	2011	Hubei	South_Central_China_Hubei
651806	carrier	UA	NEIS0349_60	2_16	NG	2018	Xinjiang	Northwest_China_Xinjiang
651806	carrier	UA	NEIS0349_60	2_16	NG	2018	Xinjiang	Northwest_China_Xinjiang
651808	carrier	UA	NEIS0349_60	2_16	NG	2018	Xinjiang	Northwest_China_Xinjiang
431204	carrier	CC175	NEIS0349_7	2_21	Y	2012	Hunan	South_Central_China_Hunan
431419	carrier	UA	NEIS0349_7	2_21	NG	2014	Hunan	South_Central_China_Hunan
431423	carrier	CC175	NEIS0349_7	2_21	NG	2014	Hunan	South_Central_China_Hunan
101701	carrier	CC4821	NEIS0349_60	2_16	B	2017	Beijing	North_China_Beijing
101716	carrier	UA	NEIS0349_60	2_16	B	2017	Beijing	North_China_Beijing
141702	carrier	CC4821	NEIS0349_60	2_16	B	2017	Shanxi	North_China_Shanxi
141703	carrier	CC4821	NEIS0349_60	2_16	B	2017	Shanxi	North_China_Shanxi
141715	carrier	UA	NEIS0349_60	2_16	B	2017	Shanxi	North_China_Shanxi
411723	carrier	UA	NEIS0349_60	2_16	B	2017	Henan	South_Central_China_Henan
411728	carrier	CC4821	NEIS0349_60	2_16	B	2017	Henan	South_Central_China_Henan
441708	carrier	UA	NA	2_21	B	2017	Guangdong	South_Central_China_Guangdong
411751	carrier	CC4821	NEIS0349_60	2_16	B	2017	Henan	South_Central_China_Henan
411762	carrier	CC4821	NEIS0349_60	2_16	B	2017	Henan	South_Central_China_Henan
411765	carrier	CC4821	NEIS0349_60	2_16	B	2017	Henan	South_Central_China_Henan
411767	carrier	CC4821	NEIS0349_60	2_16	B	2017	Henan	South_Central_China_Henan
411769	carrier	UA	NEIS0349_60	2_16	B	2017	Henan	South_Central_China_Henan
411781	carrier	CC4821	NEIS0349_60	2_16	B	2017	Henan	South_Central_China_Henan
451198	carrier	CC4821	NA	2_21	B	2011	Guangxi	South_Central_China_Guangxi
441701	patient	CC4821	NEIS0349_60	2_16	B	2017	Guangdong	South_Central_China_Guangdong
530603	carrier	UA	NEIS0349_7	2_21	C	2006	Yunnan	Southwest_China_Yunnan
441706	patient	CC4821	NEIS0349_60	2_16	B	2017	Guangdong	South_Central_China_Guangdong
441710	patient	UA	NEIS0349_60	2_16	B	2017	Guangdong	South_Central_China_Guangdong
620802	carrier	UA	NEIS0349_7	2_21	C	2008	Gansu	Northwest_China_Gansu
640702	carrier	UA	NEIS0349_7	2_21	NG	2007	Ningxia	Northwest_China_Ningxia
441711	patient	CC4821	NEIS0349_60	2_16	B	2017	Guangdong	South_Central_China_Guangdong
441712	patient	CC4821	NEIS0349_60	2_16	B	2017	Guangdong	South_Central_China_Guangdong
651863	carrier	UA	NEIS0349_60	2_16	B	2017	Xinjiang	Northwest_China_Xinjiang
101715	carrier	CC4821	NEIS0349_60	2_16	NG	2017	Beijing	North_China_Beijing
141714	carrier	UA	NEIS0349_60	2_16	NG	2017	Shanxi	North_China_Shanxi
651813	carrier	UA	NEIS0349_60	2_16	NG	2017	Xinjiang	Northwest_China_Xinjiang
LN80096	carrier	UA	NEIS0349_7	2_21	A	1980	Liaoning	Northeast_China_Liaoning
131702	carrier	CC4821	NEIS0349_60	2_16	B	2016	Hebei	North_China_Hebei
R29026	patient	UA	NEIS0349_7	2_21	C	1966	Liaoning	Northeast_China_Liaoning
131702	carrier	CC4821	NEIS0349_60	2_16	B	2016	Hebei	North_China_Hebei
131723	patient	UA	NEIS0349_60	2_16	B	2016	Hebei	North_China_Hebei
431609	carrier	CC4821	NEIS0349_60	2_16	B	2016	Hunan	South_Central_China_Hunan
431609	carrier	CC4821	NEIS0349_60	2_16	B	2016	Hunan	South_Central_China_Hunan
651610	carrier	UA	NEIS0349_60	2_16	B	2016	Xinjiang	Northwest_China_Xinjiang
JS317	carrier	UA	NEIS0349_65	2_19	B	1979	Jiangsu	East_China_Jiangsu
651612	carrier	UA	NEIS0349_60	2_16	B	2016	Xinjiang	Northwest_China_Xinjiang
651614	carrier	UA	NEIS0349_60	2_16	B	2016	Xinjiang	Northwest_China_Xinjiang
651645	carrier	CC4821	NEIS0349_60	2_16	B	2016	Xinjiang	Northwest_China_Xinjiang
651675	carrier	CC4821	NEIS0349_60	2_16	B	2016	Xinjiang	Northwest_China_Xinjiang
651616	carrier	CC4821	NEIS0349_60	2_16	C	2016	Xinjiang	Northwest_China_Xinjiang
651632	carrier	CC4821	NEIS0349_60	2_16	C	2016	Xinjiang	Northwest_China_Xinjiang
JX79209	carrier	CC41/44	NEIS0349_65	2_19	B	1979	Jiangxi	East_China_Jiangxi
421502	carrier	CC4821	NEIS0349_60	2_16	B	2015	Hubei	South_Central_China_Hubei
421511	carrier	UA	NEIS0349_60	2_16	B	2015	Hubei	South_Central_China_Hubei
421512	carrier	CC4821	NEIS0349_60	2_16	B	2015	Hubei	South_Central_China_Hubei
421513	carrier	CC4821	NEIS0349_60	2_16	B	2015	Hubei	South_Central_China_Hubei
421514	carrier	CC4821	NEIS0349_60	2_16	B	2015	Hubei	South_Central_China_Hubei
421515	carrier	CC4821	NEIS0349_60	2_16	B	2015	Hubei	South_Central_China_Hubei
78025	carrier	CC41/44	NEIS0349_65	2_19	NG	1978	Shanxi	North_China_Shanxi
421516	carrier	CC4821	NEIS0349_60	2_16	B	2015	Hubei	South_Central_China_Hubei
SH261	patient	CC41/44	NEIS0349_65	2_19	B	1977	Shanghai	East_China_Shanghai
421518	carrier	UA	NEIS0349_60	2_16	NG	2015	Hubei	South_Central_China_Hubei
12145	carrier	CC4821	NEIS0349_60	2_16	B	2014	Gansu	Northwest_China_Gansu
131412	carrier	CC4821	NEIS0349_60	2_16	B	2014	Hebei	North_China_Hebei
131412	carrier	CC4821	NEIS0349_60	2_16	B	2014	Hebei	North_China_Hebei
131413	carrier	CC4821	NEIS0349_60	2_16	B	2014	Hebei	North_China_Hebei
131417	carrier	CC4821	NEIS0349_60	2_16	B	2014	Hebei	North_China_Hebei
131419	carrier	UA	NEIS0349_60	2_16	B	2014	Hebei	North_China_Hebei
131420	carrier	UA	NEIS0349_60	2_16	B	2014	Hebei	North_China_Hebei
131422	carrier	CC4821	NEIS0349_60	2_16	B	2014	Hebei	North_China_Hebei
131431	carrier	UA	NEIS0349_60	2_16	B	2014	Hebei	North_China_Hebei
131436	carrier	CC4821	NEIS0349_60	2_16	B	2014	Hebei	North_China_Hebei
131445	carrier	CC4821	NEIS0349_60	2_16	B	2014	Hebei	North_China_Hebei
131455	carrier	CC4821	NEIS0349_60	2_16	B	2014	Hebei	North_China_Hebei
131458	patient	UA	NEIS0349_60	2_16	B	2014	Hebei	North_China_Hebei
341402	carrier	CC4821	NEIS0349_60	2_16	B	2014	Anhui	East_China_Anhui
411401	carrier	CC4821	NEIS0349_60	2_16	B	2014	Henan	South_Central_China_Henan
411402	carrier	CC4821	NEIS0349_60	2_16	B	2014	Henan	South_Central_China_Henan
411405	carrier	CC4821	NEIS0349_60	2_16	B	2014	Henan	South_Central_China_Henan
411607	carrier	CC4821	NEIS0349_60	2_16	B	2014	Henan	South_Central_China_Henan
411607	carrier	CC4821	NEIS0349_60	2_16	B	2014	Henan	South_Central_China_Henan
411608	carrier	CC4821	NEIS0349_60	2_16	B	2014	Henan	South_Central_China_Henan
411608	carrier	CC4821	NEIS0349_60	2_16	B	2014	Henan	South_Central_China_Henan
421401	patient	CC4821	NEIS0349_60	2_16	B	2014	Hubei	South_Central_China_Hubei
421407	carrier	UA	NEIS0349_60	2_16	B	2014	Hubei	South_Central_China_Hubei
421416	carrier	CC4821	NEIS0349_60	2_16	B	2014	Hubei	South_Central_China_Hubei
431404	carrier	CC4821	NEIS0349_60	2_16	B	2014	Hunan	South_Central_China_Hunan
431405	carrier	CC4821	NEIS0349_60	2_16	B	2014	Hunan	South_Central_China_Hunan
431416	carrier	CC4821	NEIS0349_60	2_16	B	2014	Hunan	South_Central_China_Hunan
431417	carrier	CC4821	NEIS0349_60	2_16	B	2014	Hunan	South_Central_China_Hunan
431418	carrier	CC4821	NEIS0349_60	2_16	B	2014	Hunan	South_Central_China_Hunan
310502	patient	CC11	NEIS0349_67	2_18	C	2005	Shanghai	East_China_Shanghai
441408	patient	CC4821	NEIS0349_60	2_16	B	2014	Guangdong	South_Central_China_Guangdong
651405	carrier	CC4821	NEIS0349_60	2_16	B	2014	Xinjiang	Northwest_China_Xinjiang
320807	carrier	UA	NEIS0349_67	2_18	NG	2008	Jiangsu	East_China_Jiangsu
321109	carrier	UA	NEIS0349_67	2_18	NG	2011	Jiangsu	East_China_Jiangsu
431421	carrier	CC4821	NEIS0349_60	2_16	NG	2014	Hunan	South_Central_China_Hunan
421304	carrier	CC4821	NEIS0349_60	2_16	B	2013	Hubei	South_Central_China_Hubei
421307	carrier	UA	NEIS0349_60	2_16	B	2013	Hubei	South_Central_China_Hubei
421310	carrier	UA	NEIS0349_60	2_16	B	2013	Hubei	South_Central_China_Hubei
421311	carrier	CC4821	NEIS0349_60	2_16	B	2013	Hubei	South_Central_China_Hubei
421314	carrier	UA	NEIS0349_60	2_16	B	2013	Hubei	South_Central_China_Hubei
421315	carrier	CC4821	NEIS0349_60	2_16	B	2013	Hubei	South_Central_China_Hubei
431311	carrier	UA	NEIS0349_60	2_16	B	2013	Hunan	South_Central_China_Hunan
431314	carrier	CC4821	NEIS0349_60	2_16	B	2013	Hunan	South_Central_China_Hunan
431315	carrier	CC4821	NEIS0349_60	2_16	B	2013	Hunan	South_Central_China_Hunan
431331	carrier	CC4821	NEIS0349_60	2_16	B	2013	Hunan	South_Central_China_Hunan
431332	carrier	CC4821	NEIS0349_60	2_16	B	2013	Hunan	South_Central_China_Hunan
431339	carrier	CC4821	NEIS0349_60	2_16	B	2013	Hunan	South_Central_China_Hunan
431345	carrier	CC4821	NEIS0349_60	2_16	B	2013	Hunan	South_Central_China_Hunan
441304	carrier	UA	NEIS0349_60	2_16	B	2013	Guangdong	South_Central_China_Guangdong
441308	patient	CC4821	NEIS0349_60	2_16	B	2013	Guangdong	South_Central_China_Guangdong
441310	carrier	CC4821	NEIS0349_60	2_16	B	2013	Guangdong	South_Central_China_Guangdong
651301	carrier	CC4821	NEIS0349_60	2_16	B	2013	Xinjiang	Northwest_China_Xinjiang
131337	carrier	CC4821	NEIS0349_60	2_16	NG	2013	Hebei	North_China_Hebei
431340	carrier	CC4821	NEIS0349_60	2_16	NG	2013	Hunan	South_Central_China_Hunan
131219	carrier	CC4821	NEIS0349_60	2_16	B	2012	Hebei	North_China_Hebei
361202	carrier	CC4821	NEIS0349_60	2_16	B	2012	Jiangxi	East_China_Jiangxi
411206	carrier	CC4821	NEIS0349_60	2_16	B	2012	Henan	South_Central_China_Henan
411302	carrier	UA	NEIS0349_60	2_16	B	2012	Henan	South_Central_China_Henan
411304	carrier	UA	NEIS0349_60	2_16	B	2012	Henan	South_Central_China_Henan
411305	carrier	UA	NEIS0349_60	2_16	B	2012	Henan	South_Central_China_Henan
421203	carrier	CC4821	NEIS0349_60	2_16	B	2012	Hubei	South_Central_China_Hubei
431203	carrier	CC4821	NEIS0349_60	2_16	B	2012	Hunan	South_Central_China_Hunan
431306	carrier	CC4821	NEIS0349_60	2_16	B	2012	Hunan	South_Central_China_Hunan
411306	carrier	CC4821	NEIS0349_60	2_16	E	2012	Henan	South_Central_China_Henan
431206	carrier	CC4821	NEIS0349_60	2_16	NG	2012	Hunan	South_Central_China_Hunan
101105	carrier	CC4821	NEIS0349_60	2_16	B	2011	Beijing	North_China_Beijing
131137	carrier	CC4821	NEIS0349_60	2_16	B	2011	Hebei	North_China_Hebei
131259	patient	CC4821	NEIS0349_60	2_16	B	2011	Hebei	North_China_Hebei
311101	carrier	CC4821	NEIS0349_60	2_16	B	2011	Shanghai	East_China_Shanghai
311112	patient	CC4821	NEIS0349_60	2_16	B	2011	Shanghai	East_China_Shanghai
341216	carrier	CC4821	NEIS0349_60	2_16	B	2011	Anhui	East_China_Anhui
341217	carrier	CC4821	NEIS0349_60	2_16	B	2011	Anhui	East_China_Anhui
341219	carrier	CC4821	NEIS0349_60	2_16	B	2011	Anhui	East_China_Anhui
411210	carrier	UA	NEIS0349_60	2_16	B	2011	Henan	South_Central_China_Henan
510527	carrier	UA	NEIS0349_67	2_18	E	2005	Sichuan	Southwest_China_Sichuan
411212	carrier	CC4821	NEIS0349_60	2_16	B	2011	Henan	South_Central_China_Henan
421102	carrier	CC4821	NEIS0349_60	2_16	B	2011	Hubei	South_Central_China_Hubei
421111	carrier	UA	NEIS0349_60	2_16	B	2011	Hubei	South_Central_China_Hubei
441107	patient	CC4821	NEIS0349_60	2_16	B	2011	Guangdong	South_Central_China_Guangdong
510901	patient	UA	NEIS0349_67	2_18	C	2008	Sichuan	Southwest_China_Sichuan
451117	carrier	CC4821	NEIS0349_60	2_16	B	2011	Guangxi	South_Central_China_Guangxi
451124	carrier	CC4821	NEIS0349_60	2_16	B	2011	Guangxi	South_Central_China_Guangxi
451126	carrier	UA	NEIS0349_60	2_16	B	2011	Guangxi	South_Central_China_Guangxi
451185	carrier	CC4821	NEIS0349_60	2_16	B	2011	Guangxi	South_Central_China_Guangxi
131121	carrier	UA	NEIS0349_60	2_16	NG	2011	Hebei	North_China_Hebei
630801	carrier	UA	NEIS0349_67	2_18	A	2008	Qinghai	Northwest_China_Qinghai
640704	carrier	UA	NEIS0349_67	2_18	NG	2007	Ningxia	Northwest_China_Ningxia
131139	carrier	CC4821	NEIS0349_60	2_16	NG	2011	Hebei	North_China_Hebei
131140	carrier	CC4821	NEIS0349_60	2_16	NG	2011	Hebei	North_China_Hebei
651710	carrier	CC175	NEIS0349_67	2_18	NG	2017	Xinjiang	Northwest_China_Xinjiang
651820	carrier	CC175	NEIS0349_67	2_18	Y	2018	Xinjiang	Northwest_China_Xinjiang
651826	carrier	CC175	NEIS0349_67	2_18	Y	2018	Xinjiang	Northwest_China_Xinjiang
651841	carrier	CC175	NEIS0349_67	2_18	Y	2018	Xinjiang	Northwest_China_Xinjiang
651842	carrier	CC175	NEIS0349_67	2_18	Y	2018	Xinjiang	Northwest_China_Xinjiang
651848	carrier	CC175	NEIS0349_67	2_18	Y	2018	Xinjiang	Northwest_China_Xinjiang
651862	carrier	CC175	NEIS0349_67	2_18	Y	2018	Xinjiang	Northwest_China_Xinjiang
651865	carrier	CC175	NEIS0349_67	2_18	Y	2018	Xinjiang	Northwest_China_Xinjiang
651867	carrier	CC175	NEIS0349_67	2_18	Y	2018	Xinjiang	Northwest_China_Xinjiang
131141	carrier	CC4821	NEIS0349_60	2_16	A	2011	Hebei	North_China_Hebei
131146	carrier	UA	NEIS0349_60	2_16	NG	2011	Hebei	North_China_Hebei
131020	carrier	CC4821	NEIS0349_60	2_16	B	2010	Hebei	North_China_Hebei
131021	carrier	CC4821	NEIS0349_60	2_16	B	2010	Hebei	North_China_Hebei
231003	carrier	CC4821	NEIS0349_60	2_16	B	2010	Heilongjiang	Northeast_China_Heilongjiang
431102	carrier	UA	NEIS0349_60	2_16	B	2010	Hunan	South_Central_China_Hunan
611002	carrier	CC4821	NEIS0349_60	2_16	B	2010	Shaanxi	Northwest_China_Shaanxi
100924	patient	UA	NEIS0349_60	2_16	B	2009	Beijing	North_China_Beijing
101004	carrier	CC4821	NEIS0349_60	2_16	B	2009	Beijing	North_China_Beijing
101007	carrier	CC4821	NEIS0349_60	2_16	B	2009	Beijing	North_China_Beijing
130929	carrier	CC4821	NEIS0349_60	2_16	B	2009	Hebei	North_China_Hebei
130937	carrier	CC4821	NEIS0349_60	2_16	B	2009	Hebei	North_China_Hebei
140901	carrier	CC4821	NEIS0349_60	2_16	B	2009	Shanxi	North_China_Shanxi
SX09006	carrier	CC4821	NEIS0349_60	2_16	B	2009	Shanxi	North_China_Shanxi
SX09030	carrier	CC4821	NEIS0349_60	2_16	B	2009	Shanxi	North_China_Shanxi
SX09031	carrier	CC4821	NEIS0349_60	2_16	B	2009	Shanxi	North_China_Shanxi
SX09037	carrier	CC4821	NEIS0349_60	2_16	B	2009	Shanxi	North_China_Shanxi
SX09041	carrier	CC4821	NEIS0349_60	2_16	B	2009	Shanxi	North_China_Shanxi
SX09042	carrier	CC4821	NEIS0349_60	2_16	B	2009	Shanxi	North_China_Shanxi
SX09043	carrier	CC4821	NEIS0349_60	2_16	B	2009	Shanxi	North_China_Shanxi
SX09055	carrier	UA	NEIS0349_60	2_16	B	2009	Shanxi	North_China_Shanxi
SX09071	carrier	UA	NEIS0349_60	2_16	B	2009	Shanxi	North_China_Shanxi
SX09103	carrier	UA	NEIS0349_60	2_16	B	2009	Shanxi	North_China_Shanxi
SX09150	carrier	CC4821	NEIS0349_60	2_16	B	2009	Shanxi	North_China_Shanxi
SX09271	carrier	CC4821	NEIS0349_60	2_16	B	2009	Shanxi	North_China_Shanxi
130935	carrier	UA	NEIS0349_60	2_16	NG	2009	Hebei	North_China_Hebei
130936	carrier	UA	NEIS0349_60	2_16	NG	2009	Hebei	North_China_Hebei
310827	patient	CC4821	NEIS0349_60	2_16	B	2008	Shanghai	East_China_Shanghai
340803	patient	CC4821	NEIS0349_60	2_16	B	2008	Anhui	East_China_Anhui
340815	carrier	CC4821	NEIS0349_60	2_16	B	2008	Anhui	East_China_Anhui
340821	carrier	CC4821	NEIS0349_60	2_16	B	2008	Anhui	East_China_Anhui
340821	carrier	CC4821	NEIS0349_60	2_16	B	2008	Anhui	East_China_Anhui
130811	carrier	CC4821	NEIS0349_60	2_16	NG	2008	Hebei	North_China_Hebei
130814	carrier	CC4821	NEIS0349_60	2_16	NG	2008	Hebei	North_China_Hebei
320809	carrier	CC4821	NEIS0349_60	2_16	NG	2008	Jiangsu	East_China_Jiangsu
420805	carrier	UA	NEIS0349_60	2_16	B	2007	Hubei	South_Central_China_Hubei
130711	carrier	CC4821	NEIS0349_60	2_16	NG	2007	Hebei	North_China_Hebei
130648	carrier	CC4821	NEIS0349_60	2_16	B	2006	Hebei	North_China_Hebei
420613	carrier	UA	NEIS0349_60	2_16	B	2006	Hubei	South_Central_China_Hubei
420615	carrier	UA	NEIS0349_60	2_16	B	2006	Hubei	South_Central_China_Hubei
420701	carrier	CC4821	NEIS0349_60	2_16	B	2006	Hubei	South_Central_China_Hubei
420701	carrier	CC4821	NEIS0349_60	2_16	B	2006	Hubei	South_Central_China_Hubei
510601	carrier	CC4821	NEIS0349_60	2_16	B	2006	Sichuan	Southwest_China_Sichuan
510607	carrier	CC4821	NEIS0349_60	2_16	B	2006	Sichuan	Southwest_China_Sichuan
520702	carrier	UA	NEIS0349_60	2_16	B	2006	Guizhou	Southwest_China_Guizhou
360624	carrier	CC4821	NEIS0349_60	2_16	C	2006	Jiangxi	East_China_Jiangxi
420703	carrier	CC4821	NEIS0349_1680	2_16	B	2006	Hubei	South_Central_China_Hubei
100516	carrier	CC4821	NEIS0349_60	2_16	B	2005	Beijing	North_China_Beijing
100530	carrier	CC4821	NEIS0349_60	2_16	B	2005	Beijing	North_China_Beijing
100558	carrier	UA	NEIS0349_60	2_16	B	2005	Beijing	North_China_Beijing
131457	patient	CC4821	NEIS0349_58	3_31	B	2014	Hebei	North_China_Hebei
450522	patient	CC4821	NEIS0349_58	3_31	B	2005	Guangxi	South_Central_China_Guangxi
100572	carrier	CC4821	NEIS0349_60	2_16	B	2005	Beijing	North_China_Beijing
450523	carrier	CC4821	NEIS0349_58	3_31	B	2005	Guangxi	South_Central_China_Guangxi
450540	carrier	CC4821	NEIS0349_58	3_31	B	2005	Guangxi	South_Central_China_Guangxi
360559	carrier	UA	NEIS0349_5	2_285	B	2005	Jiangxi	East_China_Jiangxi
510546	carrier	UA	NEIS0349_5	2_285	B	2005	Sichuan	Southwest_China_Sichuan
510811	carrier	UA	NEIS0349_5	2_285	B	2008	Sichuan	Southwest_China_Sichuan
JX79197	carrier	UA	NEIS0349_5	2_285	B	1979	Jiangxi	East_China_Jiangxi
150705	carrier	UA	NEIS0349_431	2_23	B	2006	Neimeng	North_China_Neimeng
150706	carrier	UA	NEIS0349_431	2_23	B	2006	Neimeng	North_China_Neimeng
150706	carrier	UA	NEIS0349_431	2_23	B	2006	Neimeng	North_China_Neimeng
220807	carrier	UA	NEIS0349_431	2_23	B	2007	Jilin	Northeast_China_Jilin
370555	carrier	UA	NEIS0349_431	2_23	B	2005	Shandong	East_China_Shandong
NX22	patient	UA	NEIS0349_431	2_23	B	1987	Ningxia	Northwest_China_Ningxia
SC4461	patient	UA	NEIS0349_431	2_23	B	1986	Sichuan	Southwest_China_Sichuan
SHG594	patient	UA	NEIS0349_431	2_23	B	1985	Shanghai	East_China_Shanghai
131341	carrier	CC92	NEIS0349_417	2_585	B	2013	Hebei	North_China_Hebei
211003	carrier	CC92	NEIS0349_417	2_585	B	2009	Liaoning	Northeast_China_Liaoning
310825	carrier	CC4821	NEIS0349_417	2_585	B	2007	Shanghai	East_China_Shanghai
411770	carrier	UA	NEIS0349_417	2_585	B	2017	Henan	South_Central_China_Henan
100577	carrier	CC4821	NEIS0349_60	2_16	B	2005	Beijing	North_China_Beijing
431343	carrier	CC4821	NEIS0349_417	2_585	B	2013	Hunan	South_Central_China_Hunan
SX09094	carrier	UA	NEIS0349_411	2_286	B	2009	Shanxi	North_China_Shanxi
431415	carrier	CC4821	NEIS0349_373	2_326	B	2014	Hunan	South_Central_China_Hunan
220805	carrier	UA	NEIS0349_26	2_25	B	2007	Jilin	Northeast_China_Jilin
651843	carrier	UA	NEIS0349_26	2_25	B	2018	Xinjiang	Northwest_China_Xinjiang
611003	carrier	UA	NEIS0349_259	1_12	B	2010	Shaanxi	Northwest_China_Shaanxi
100578	carrier	UA	NEIS0349_60	2_16	B	2005	Beijing	North_China_Beijing
651816	carrier	UA	NEIS0349_259	1_12	B	2017	Xinjiang	Northwest_China_Xinjiang
100554	carrier	UA	NEIS0349_25	2_24	B	2005	Beijing	North_China_Beijing
141720	patient	UA	NEIS0349_25	2_24	B	2017	Shanxi	North_China_Shanxi
421413	carrier	UA	NEIS0349_25	2_24	B	2014	Hubei	South_Central_China_Hubei
510504	carrier	UA	NEIS0349_25	2_24	B	2005	Sichuan	Southwest_China_Sichuan
651711	carrier	UA	NEIS0349_25	2_24	B	2017	Xinjiang	Northwest_China_Xinjiang
JX210005	carrier	UA	NEIS0349_25	2_24	B	1980	Jiangxi	East_China_Jiangxi
JX211209	carrier	UA	NEIS0349_25	2_24	B	1980	Jiangxi	East_China_Jiangxi
JX80281	carrier	UA	NEIS0349_25	2_24	B	1980	Jiangxi	East_China_Jiangxi
100594	carrier	UA	NEIS0349_60	2_16	B	2005	Beijing	North_China_Beijing
442120	carrier	CC1157	NEIS0349_209	1_13	B	2021	Guangdong	South_Central_China_Guangdong
442121	patient	CC1157	NEIS0349_209	1_13	B	2021	Guangdong	South_Central_China_Guangdong
SC86140	patient	CC41/44	NEIS0349_1693	novel	B	1986	Sichuan	Southwest_China_Sichuan
651815	carrier	UA	NEIS0349_1692	novel	B	2017	Xinjiang	Northwest_China_Xinjiang
651618	carrier	UA	NEIS0349_1691	novel	C	2016	Xinjiang	Northwest_China_Xinjiang
651409	carrier	CC364	NEIS0349_1690	novel	B	2014	Xinjiang	Northwest_China_Xinjiang
651401	carrier	UA	NEIS0349_1689	novel	B	2014	Xinjiang	Northwest_China_Xinjiang
520804	carrier	UA	NEIS0349_1688	novel	B	2008	Guizhou	Southwest_China_Guizhou
442116	patient	CC4821	NEIS0349_1687	novel	B	2021	Guangdong	South_Central_China_Guangdong
360565	carrier	CC4821	NEIS0349_60	2_16	B	2005	Jiangxi	East_China_Jiangxi
510526	carrier	UA	NEIS0349_1701	2_746	B	2005	Sichuan	Southwest_China_Sichuan
510534	carrier	UA	NEIS0349_1701	2_746	B	2005	Sichuan	Southwest_China_Sichuan
440550	carrier	UA	NEIS0349_1686	2_512	NG	2005	Guangdong	South_Central_China_Guangdong
431414	carrier	CC4821	NEIS0349_1685	2_326	B	2014	Hunan	South_Central_China_Hunan
421803	carrier	CC175	NEIS0349_1684	novel	NG	2018	Hubei	South_Central_China_Hubei
421112	carrier	UA	NEIS0349_1683	2_285	B	2011	Hubei	South_Central_China_Hubei
420719	carrier	UA	NEIS0349_1682	novel	B	2007	Hubei	South_Central_China_Hubei
420707	patient	UA	NEIS0349_1681	NA	B	2006	Hubei	South_Central_China_Hubei
370550	carrier	CC4821	NEIS0349_60	2_16	B	2005	Shandong	East_China_Shandong
651408	carrier	UA	NEIS0349_1689	novel	B	2014	Xinjiang	Northwest_China_Xinjiang
651810	carrier	UA	NEIS0349_1689	novel	B	2018	Xinjiang	Northwest_China_Xinjiang
420702	carrier	UA	NEIS0349_1679	2_538	B	2006	Hubei	South_Central_China_Hubei
520815	carrier	UA	NEIS0349_1688	novel	B	2007	Guizhou	Southwest_China_Guizhou
520816	carrier	UA	NEIS0349_1688	novel	B	2007	Guizhou	Southwest_China_Guizhou
520817	carrier	UA	NEIS0349_1688	novel	B	2007	Guizhou	Southwest_China_Guizhou
520824	carrier	UA	NEIS0349_1688	novel	B	2007	Guizhou	Southwest_China_Guizhou
520829	carrier	UA	NEIS0349_1688	novel	B	2007	Guizhou	Southwest_China_Guizhou
520830	carrier	UA	NEIS0349_1688	novel	B	2007	Guizhou	Southwest_China_Guizhou
520831	carrier	UA	NEIS0349_1688	novel	B	2007	Guizhou	Southwest_China_Guizhou
520832	carrier	UA	NEIS0349_1688	novel	B	2007	Guizhou	Southwest_China_Guizhou
520833	carrier	UA	NEIS0349_1688	novel	B	2007	Guizhou	Southwest_China_Guizhou
520834	carrier	UA	NEIS0349_1688	novel	B	2008	Guizhou	Southwest_China_Guizhou
411742	carrier	CC4821	NEIS0349_1678	novel	B	2017	Henan	South_Central_China_Henan
440552	carrier	UA	NEIS0349_1686	2_512	B	2005	Guangdong	South_Central_China_Guangdong
411729	carrier	CC4821	NEIS0349_1677	novel	B	2017	Henan	South_Central_China_Henan
411718	carrier	CC32	NEIS0349_1676	2_204	B	2017	Henan	South_Central_China_Henan
411406	carrier	UA	NEIS0349_1675	novel	B	2014	Henan	South_Central_China_Henan
370601	patient	CC4821	NEIS0349_1674	1_547	C	2006	Shandong	East_China_Shandong
360601	patient	UA	NEIS0349_1673	1_418	C	2006	Jiangxi	East_China_Jiangxi
360570	carrier	UA	NEIS0349_1672	2_1393	B	2005	Jiangxi	East_China_Jiangxi
SH542852	patient	CC11	NEIS0349_1679	2_538	B	1985	Shanghai	East_China_Shanghai
360527	carrier	UA	NEIS0349_1671	2_17	B	2005	Jiangxi	East_China_Jiangxi
341601	carrier	UA	NEIS0349_1669	1_420	B	2016	Anhui	East_China_Anhui
311304	patient	CC41/44	NEIS0349_1668	2_849	B	2013	Shanghai	East_China_Shanghai
411719	carrier	CC32	NEIS0349_1676	2_204	B	2017	Henan	South_Central_China_Henan
411720	carrier	CC32	NEIS0349_1676	2_204	B	2017	Henan	South_Central_China_Henan
311302	patient	UA	NEIS0349_1667	1_749	B	2013	Shanghai	East_China_Shanghai
310812	patient	CC32	NEIS0349_1666	1_417	B	2008	Shanghai	East_China_Shanghai
220601	patient	CC4821	NEIS0349_1664	1_80	C	2006	Jilin	Northeast_China_Jilin
360530	carrier	UA	NEIS0349_1671	2_17	B	2005	Jiangxi	East_China_Jiangxi
370550	carrier	CC4821	NEIS0349_60	2_16	B	2005	Shandong	East_China_Shandong
421301	patient	CC4821	NEIS0349_1669	1_420	B	2014	Hubei	South_Central_China_Hubei
211307	patient	CC4821	NEIS0349_1663	novel	C	2013	Liaoning	Northeast_China_Liaoning
460507	carrier	CC4821	NEIS0349_60	2_16	B	2005	Hainan	South_Central_China_Hainan
611001	carrier	CC4821	NEIS0349_1669	1_420	B	2010	Shaanxi	Northwest_China_Shaanxi
211110	carrier	UA	NEIS0349_1662	novel	NG	2010	Liaoning	Northeast_China_Liaoning
211109	carrier	CC5	NEIS0349_1661	1_5	A	2010	Liaoning	Northeast_China_Liaoning
150719	carrier	CC174	NEIS0349_1659	2_421	NG	2007	Neimeng	North_China_Neimeng
130645	carrier	UA	NEIS0349_1665	NA	B	2006	Hebei	North_China_Hebei
311114	patient	CC4821	NEIS0349_1664	1_80	B	2011	Shanghai	East_China_Shanghai
332101	patient	CC4821	NEIS0349_1664	1_80	B	2021	Zhejiang	East_China_Zhejiang
510540	carrier	CC4821	NEIS0349_60	2_16	B	2005	Sichuan	Southwest_China_Sichuan
341215	patient	CC4821	NEIS0349_1664	1_80	B	2011	Anhui	East_China_Anhui
341403	patient	CC4821	NEIS0349_1664	1_80	B	2012	Anhui	East_China_Anhui
440723	carrier	UA	NEIS0349_1660	2_24	B	2006	Guangdong	South_Central_China_Guangdong
450507	carrier	UA	NEIS0349_1660	2_24	B	2005	Guangxi	South_Central_China_Guangxi
450513	carrier	UA	NEIS0349_1660	2_24	B	2005	Guangxi	South_Central_China_Guangxi
450526	carrier	UA	NEIS0349_1660	2_24	B	2005	Guangxi	South_Central_China_Guangxi
100576	carrier	CC4821	NEIS0349_60	2_16	NG	2005	Beijing	North_China_Beijing
450529	carrier	UA	NEIS0349_1660	2_24	B	2005	Guangxi	South_Central_China_Guangxi
450531	carrier	UA	NEIS0349_1660	2_24	B	2005	Guangxi	South_Central_China_Guangxi
100585	carrier	CC4821	NEIS0349_60	2_16	NG	2005	Beijing	North_China_Beijing
450533	carrier	UA	NEIS0349_1660	2_24	B	2005	Guangxi	South_Central_China_Guangxi
450534	carrier	UA	NEIS0349_1660	2_24	B	2005	Guangxi	South_Central_China_Guangxi
450535	carrier	UA	NEIS0349_1660	2_24	B	2005	Guangxi	South_Central_China_Guangxi
SX09138	carrier	UA	NEIS0349_166	1_14	B	2009	Shanxi	North_China_Shanxi
421014	patient	UA	NEIS0349_1658	2_423	B	2010	Hubei	South_Central_China_Hubei
441109	patient	UA	NEIS0349_1658	2_423	B	2011	Guangdong	South_Central_China_Guangdong
150717	carrier	UA	NEIS0349_1658	2_423	NG	2007	Neimeng	North_China_Neimeng
141722	patient	CC4821	NEIS0349_1657	2_1240	B	2017	Shanxi	North_China_Shanxi
140511	carrier	UA	NEIS0349_1656	novel	NG	2005	Shanxi	North_China_Shanxi
431002	patient	CC4821	NEIS0349_1652	3_1239	B	2009	Hunan	South_Central_China_Hunan
442117	patient	CC4821	NEIS0349_1652	3_1239	B	2021	Guangdong	South_Central_China_Guangdong
442147	patient	CC4821	NEIS0349_1652	3_1239	B	2021	Guangdong	South_Central_China_Guangdong
140501	patient	CC4821	NEIS0349_1655	1_276	C	2005	Shanxi	North_China_Shanxi
HA9304	carrier	UA	NEIS0349_165	1_38	B	1990	Henan	South_Central_China_Henan
JS291	carrier	CC1	NEIS0349_165	1_38	B	1979	Jiangsu	East_China_Jiangsu
530618	carrier	CC364	NEIS0349_1649	2_34	B	2006	Yunnan	Southwest_China_Yunnan
620505	carrier	CC41/44	NEIS0349_1648	2_572	B	2005	Gansu	Northwest_China_Gansu
SX09039	carrier	CC41/44	NEIS0349_1648	2_572	B	2009	Shanxi	North_China_Shanxi
SX09050	carrier	CC41/44	NEIS0349_1648	2_572	B	2009	Shanxi	North_China_Shanxi
SX09234	carrier	CC41/44	NEIS0349_1648	2_572	B	2009	Shanxi	North_China_Shanxi
131448	carrier	UA	NEIS0349_1653	2_21	B	2014	Hebei	North_China_Hebei
131343	patient	CC4821	NEIS0349_1652	3_1239	B	2013	Hebei	North_China_Hebei
360816	carrier	UA	NEIS0349_1646	1_14	B	2007	Jiangxi	East_China_Jiangxi
100569	carrier	CC198	NEIS0349_1645	3_94	B	2005	Beijing	North_China_Beijing
100581	carrier	UA	NEIS0349_1645	3_94	B	2005	Beijing	North_China_Beijing
210902	patient	UA	NEIS0349_1645	3_94	B	2008	Liaoning	Northeast_China_Liaoning
211008	patient	UA	NEIS0349_1645	3_94	B	2010	Liaoning	Northeast_China_Liaoning
211009	patient	UA	NEIS0349_1645	3_94	B	2010	Liaoning	Northeast_China_Liaoning
330513	carrier	CC198	NEIS0349_1645	3_94	B	2005	Zhejiang	East_China_Zhejiang
440704	carrier	CC198	NEIS0349_1645	3_94	B	2005	Guangdong	South_Central_China_Guangdong
440704	carrier	CC198	NEIS0349_1645	3_94	B	2005	Guangdong	South_Central_China_Guangdong
131242	carrier	CC4821	NEIS0349_1651	NA	B	2012	Hebei	North_China_Hebei
510720	carrier	UA	NEIS0349_15	2_404	NG	2006	Sichuan	Southwest_China_Sichuan
100593	carrier	CC4821	NEIS0349_60	2_16	NG	2005	Beijing	North_China_Beijing
440549	carrier	UA	NEIS0349_60	2_16	X	2005	Guangdong	South_Central_China_Guangdong
520701	carrier	UA	NEIS0349_15	2_404	NG	2006	Guizhou	Southwest_China_Guizhou
100805	carrier	UA	NEIS0349_15	2_404	B	2007	Beijing	North_China_Beijing
101005	carrier	UA	NEIS0349_15	2_404	B	2009	Beijing	North_China_Beijing
101202	carrier	UA	NEIS0349_15	2_404	B	2011	Beijing	North_China_Beijing
131226	carrier	UA	NEIS0349_15	2_404	B	2012	Hebei	North_China_Hebei
131426	carrier	UA	NEIS0349_15	2_404	B	2014	Hebei	North_China_Hebei
230919	carrier	UA	NEIS0349_15	2_404	B	2009	Heilongjiang	Northeast_China_Heilongjiang
310808	carrier	UA	NEIS0349_15	2_404	B	2008	Shanghai	East_China_Shanghai
310808	carrier	UA	NEIS0349_15	2_404	B	2008	Shanghai	East_China_Shanghai
HA9007	carrier	UA	NEIS0349_59	2_16	B	1990	Henan	South_Central_China_Henan
HE89009	patient	UA	NEIS0349_59	2_16	B	1989	Hebei	North_China_Hebei
NX21	patient	CC8	NEIS0349_59	2_16	B	1987	Ningxia	Northwest_China_Ningxia
NX19	patient	UA	NEIS0349_59	2_16	B	1985	Ningxia	Northwest_China_Ningxia
310824	patient	UA	NEIS0349_15	2_404	B	2007	Shanghai	East_China_Shanghai
341218	carrier	UA	NEIS0349_15	2_404	B	2011	Anhui	East_China_Anhui
360552	carrier	UA	NEIS0349_15	2_404	B	2005	Jiangxi	East_China_Jiangxi
411403	carrier	UA	NEIS0349_15	2_404	B	2014	Henan	South_Central_China_Henan
411407	carrier	UA	NEIS0349_15	2_404	B	2014	Henan	South_Central_China_Henan
411739	carrier	UA	NEIS0349_15	2_404	B	2017	Henan	South_Central_China_Henan
420720	carrier	UA	NEIS0349_15	2_404	B	2007	Hubei	South_Central_China_Hubei
420811	carrier	UA	NEIS0349_15	2_404	B	2007	Hubei	South_Central_China_Hubei
431207	carrier	UA	NEIS0349_15	2_404	B	2012	Hunan	South_Central_China_Hunan
431408	carrier	UA	NEIS0349_15	2_404	B	2014	Hunan	South_Central_China_Hunan
431413	carrier	UA	NEIS0349_15	2_404	B	2014	Hunan	South_Central_China_Hunan
440706	carrier	UA	NEIS0349_15	2_404	B	2005	Guangdong	South_Central_China_Guangdong
451119	carrier	UA	NEIS0349_15	2_404	B	2011	Guangxi	South_Central_China_Guangxi
451138	carrier	UA	NEIS0349_15	2_404	B	2011	Guangxi	South_Central_China_Guangxi
451179	carrier	UA	NEIS0349_15	2_404	B	2011	Guangxi	South_Central_China_Guangxi
462101	patient	UA	NEIS0349_15	2_404	B	2021	Hainan	South_Central_China_Hainan
510544	carrier	UA	NEIS0349_15	2_404	B	2005	Sichuan	Southwest_China_Sichuan
510801	carrier	UA	NEIS0349_15	2_404	B	2007	Sichuan	Southwest_China_Sichuan
510802	carrier	UA	NEIS0349_15	2_404	B	2007	Sichuan	Southwest_China_Sichuan
510803	carrier	UA	NEIS0349_15	2_404	B	2007	Sichuan	Southwest_China_Sichuan
510804	carrier	UA	NEIS0349_15	2_404	B	2007	Sichuan	Southwest_China_Sichuan
510807	carrier	UA	NEIS0349_15	2_404	B	2007	Sichuan	Southwest_China_Sichuan
510808	carrier	UA	NEIS0349_15	2_404	B	2007	Sichuan	Southwest_China_Sichuan
510810	carrier	UA	NEIS0349_15	2_404	B	2007	Sichuan	Southwest_China_Sichuan
510812	carrier	UA	NEIS0349_15	2_404	B	2007	Sichuan	Southwest_China_Sichuan
510813	carrier	UA	NEIS0349_15	2_404	B	2007	Sichuan	Southwest_China_Sichuan
510907	carrier	UA	NEIS0349_15	2_404	B	2008	Sichuan	Southwest_China_Sichuan
620701	carrier	UA	NEIS0349_15	2_404	B	2007	Gansu	Northwest_China_Gansu
BJ79072	carrier	UA	NEIS0349_15	2_404	B	1979	Beijing	North_China_Beijing
100902	carrier	CC11	NEIS0349_130	2_151	NG	2008	Beijing	North_China_Beijing
100907	carrier	CC11	NEIS0349_130	2_151	NG	2008	Beijing	North_China_Beijing
130933	carrier	CC175	NEIS0349_130	2_151	C	2009	Hebei	North_China_Hebei
210903	carrier	CC11	NEIS0349_130	2_151	W	2008	Liaoning	Northeast_China_Liaoning
321108	patient	CC11	NEIS0349_130	2_151	W	2011	Jiangsu	East_China_Jiangsu
321111	carrier	CC11	NEIS0349_130	2_151	W	2011	Jiangsu	East_China_Jiangsu
340620	carrier	CC11	NEIS0349_130	2_151	NG	2006	Anhui	East_China_Anhui
341221	patient	CC11	NEIS0349_130	2_151	W	2012	Anhui	East_China_Anhui
341301	carrier	CC11	NEIS0349_130	2_151	W	2012	Anhui	East_China_Anhui
341302	carrier	CC11	NEIS0349_130	2_151	W	2012	Anhui	East_China_Anhui
341304	carrier	CC11	NEIS0349_130	2_151	W	2012	Anhui	East_China_Anhui
341306	carrier	CC11	NEIS0349_130	2_151	W	2012	Anhui	East_China_Anhui
371501	patient	CC11	NEIS0349_130	2_151	W	2015	Shandong	East_China_Shandong
411216	patient	CC11	NEIS0349_130	2_151	W	2012	Henan	South_Central_China_Henan
4117136	carrier	CC11	NA	2_151	C	2017	Henan	South_Central_China_Henan
431212	carrier	CC11	NEIS0349_130	2_151	W	2012	Hunan	South_Central_China_Hunan
431222	patient	CC11	NEIS0349_130	2_151	W	2012	Hunan	South_Central_China_Hunan
431318	carrier	CC11	NEIS0349_130	2_151	W	2013	Hunan	South_Central_China_Hunan
431406	carrier	CC11	NEIS0349_130	2_151	W	2014	Hunan	South_Central_China_Hunan
440728	patient	CC11	NEIS0349_130	2_151	W	2007	Guangdong	South_Central_China_Guangdong
441208	patient	CC11	NEIS0349_130	2_151	W	2012	Guangdong	South_Central_China_Guangdong
441401	patient	CC11	NEIS0349_130	2_151	W	2014	Guangdong	South_Central_China_Guangdong
BJ9001	carrier	UA	NEIS0349_15	2_404	B	1990	Beijing	North_China_Beijing
441507	carrier	CC11	NEIS0349_130	2_151	W	2015	Guangdong	South_Central_China_Guangdong
450801	patient	CC11	NEIS0349_130	2_151	W	2008	Guangxi	South_Central_China_Guangxi
450802	carrier	CC11	NEIS0349_130	2_151	W	2008	Guangxi	South_Central_China_Guangxi
451201	carrier	CC11	NEIS0349_130	2_151	W	2012	Guangxi	South_Central_China_Guangxi
460902	carrier	CC11	NEIS0349_130	2_151	W	2009	Hainan	South_Central_China_Hainan
411708	carrier	CC269	NEIS0349_146	2_106	B	2017	Henan	South_Central_China_Henan
100551	carrier	UA	NEIS0349_145	1_13	B	2005	Beijing	North_China_Beijing
100557	carrier	UA	NEIS0349_145	1_13	B	2005	Beijing	North_China_Beijing
GD92-291	carrier	UA	NEIS0349_1026	2_1393	NG	1992	Guangdong	South_Central_China_Guangdong
X011	patient	UA	NEIS0349_1026	2_1393	A	1985	Xinjiang	Northwest_China_Xinjiang
130916	carrier	CC4821	NEIS0349_145	1_13	B	2011	Hebei	North_China_Hebei
130917	carrier	CC4821	NEIS0349_145	1_13	B	2009	Hebei	North_China_Hebei
130924	carrier	CC4821	NEIS0349_145	1_13	B	2011	Hebei	North_China_Hebei
130925	carrier	CC4821	NEIS0349_145	1_13	B	2009	Hebei	North_China_Hebei
360856	carrier	UA	NEIS0349_145	1_13	B	2008	Jiangxi	East_China_Jiangxi
420606	carrier	UA	NEIS0349_145	1_13	B	2006	Hubei	South_Central_China_Hubei
441102	patient	UA	NEIS0349_145	1_13	B	2010	Guangdong	South_Central_China_Guangdong
441302	patient	UA	NEIS0349_145	1_13	B	2012	Guangdong	South_Central_China_Guangdong
HE85001	patient	CC11	NEIS0349_145	1_13	B	1984	Hebei	North_China_Hebei
LN95	carrier	UA	NEIS0349_145	1_13	B	1986	Liaoning	Northeast_China_Liaoning
HA84002	patient	UA	NEIS0349_142	1_14	B	1984	Henan	South_Central_China_Henan
131123	carrier	CC32	NEIS0349_13	2_101	C	2011	Hebei	North_China_Hebei
441402	carrier	CC11	NEIS0349_130	2_151	B	2014	Guangdong	South_Central_China_Guangdong
100543	carrier	CC32	NEIS0349_13	2_101	B	2005	Beijing	North_China_Beijing
4117130	carrier	CC32	NEIS0349_13	2_101	Y	2017	Henan	South_Central_China_Henan
100544	carrier	CC32	NEIS0349_13	2_101	B	2005	Beijing	North_China_Beijing
100545	carrier	CC32	NEIS0349_13	2_101	B	2005	Beijing	North_China_Beijing
100546	carrier	CC32	NEIS0349_13	2_101	B	2005	Beijing	North_China_Beijing
100575	carrier	UA	NEIS0349_13	2_101	B	2005	Beijing	North_China_Beijing
101010	carrier	CC32	NEIS0349_13	2_101	B	2009	Beijing	North_China_Beijing
101011	carrier	CC32	NEIS0349_13	2_101	B	2009	Beijing	North_China_Beijing
101710	carrier	CC32	NEIS0349_13	2_101	B	2017	Beijing	North_China_Beijing
141717	carrier	UA	NEIS0349_13	2_101	B	2017	Shanxi	North_China_Shanxi
211001	carrier	CC32	NEIS0349_13	2_101	B	2009	Liaoning	Northeast_China_Liaoning
411716	carrier	CC32	NEIS0349_13	2_101	B	2017	Henan	South_Central_China_Henan
421110	carrier	CC32	NEIS0349_13	2_101	B	2011	Hubei	South_Central_China_Hubei
421305	carrier	UA	NEIS0349_13	2_101	B	2013	Hubei	South_Central_China_Hubei
442135	carrier	CC32	NEIS0349_13	2_101	B	2021	Guangdong	South_Central_China_Guangdong
442141	carrier	CC32	NEIS0349_13	2_101	B	2021	Guangdong	South_Central_China_Guangdong
442144	carrier	CC32	NEIS0349_13	2_101	B	2021	Guangdong	South_Central_China_Guangdong
442148	patient	CC32	NEIS0349_13	2_101	B	2021	Guangdong	South_Central_China_Guangdong
462102	patient	CC32	NEIS0349_13	2_101	B	2021	Hainan	South_Central_China_Hainan
462103	carrier	CC32	NEIS0349_13	2_101	B	2021	Hainan	South_Central_China_Hainan
462104	carrier	CC32	NEIS0349_13	2_101	B	2021	Hainan	South_Central_China_Hainan
130901	patient	CC4821	NEIS0349_1650	1_1238	C	2009	Hebei	North_China_Hebei
462105	patient	CC32	NEIS0349_13	2_101	B	2021	Hainan	South_Central_China_Hainan
321102	patient	CC4821	NEIS0349_1664	1_80	C	2009	Jiangsu	East_China_Jiangsu
330505	patient	CC4821	NEIS0349_1664	1_80	C	2005	Zhejiang	East_China_Zhejiang
510608	carrier	CC32	NEIS0349_13	2_101	B	2006	Sichuan	Southwest_China_Sichuan
341201	patient	CC4821	NEIS0349_1664	1_80	C	2012	Anhui	East_China_Anhui
510806	carrier	UA	NEIS0349_13	2_101	B	2007	Sichuan	Southwest_China_Sichuan
BJ79087	carrier	CC32	NEIS0349_13	2_101	B	1979	Beijing	North_China_Beijing
360522	carrier	CC4821	NEIS0349_1664	1_80	NG	2005	Jiangxi	East_China_Jiangxi
621001	patient	CC4821	NEIS0349_1664	1_80	C	2010	Gansu	Northwest_China_Gansu
HB79049	patient	CC32	NEIS0349_13	2_101	B	1979	Hubei	South_Central_China_Hubei
SHG265	patient	CC41/44	NEIS0349_13	2_101	B	1978	Shanghai	East_China_Shanghai
SX09052	carrier	UA	NEIS0349_13	2_101	B	2009	Shanxi	North_China_Shanxi
SX09192	carrier	CC32	NEIS0349_13	2_101	B	2009	Shanxi	North_China_Shanxi
SX09199	carrier	CC32	NEIS0349_13	2_101	B	2009	Shanxi	North_China_Shanxi
120601	patient	CC4821	NEIS0349_1134	2_1237	B	2005	Tianjin	North_China_Tianjin
100553	carrier	UA	NEIS0349_1121	1_571	B	2005	Beijing	North_China_Beijing
141304	carrier	UA	NEIS0349_1121	1_571	B	2013	Shanxi	North_China_Shanxi
212101	carrier	UA	NEIS0349_1121	1_571	B	2021	Liaoning	Northeast_China_Liaoning
101709	carrier	UA	NEIS0349_1121	1_571	NG	2017	Beijing	North_China_Beijing
310804	carrier	UA	NEIS0349_1121	1_571	B	2008	Shanghai	East_China_Shanghai
141308	carrier	UA	NEIS0349_1121	1_571	NG	2013	Shanxi	North_China_Shanxi
411760	carrier	UA	NEIS0349_1121	1_571	B	2017	Henan	South_Central_China_Henan
421321	carrier	UA	NEIS0349_1121	1_571	B	2013	Hubei	South_Central_China_Hubei
510508	carrier	UA	NEIS0349_1121	1_571	B	2005	Sichuan	Southwest_China_Sichuan
421001	carrier	UA	NEIS0349_1121	1_571	NG	2010	Hubei	South_Central_China_Hubei
421204	carrier	UA	NEIS0349_1121	1_571	NG	2012	Hubei	South_Central_China_Hubei
421205	carrier	UA	NEIS0349_1121	1_571	NG	2012	Hubei	South_Central_China_Hubei
510509	carrier	UA	NEIS0349_1121	1_571	B	2005	Sichuan	Southwest_China_Sichuan
421837	carrier	UA	NEIS0349_1121	1_571	NG	2018	Hubei	South_Central_China_Hubei
421857	carrier	UA	NEIS0349_1121	1_571	NG	2018	Hubei	South_Central_China_Hubei
421858	carrier	UA	NEIS0349_1121	1_571	NG	2018	Hubei	South_Central_China_Hubei
431409	carrier	UA	NEIS0349_1121	1_571	NG	2014	Hunan	South_Central_China_Hunan
651870	carrier	UA	NEIS0349_1121	1_571	B	2018	Xinjiang	Northwest_China_Xinjiang
321114	patient	CC4821	NEIS0349_1113	1_574	B	2011	Jiangsu	East_China_Jiangsu
651812	carrier	UA	NEIS0349_1121	1_571	NG	2018	Xinjiang	Northwest_China_Xinjiang
441405	patient	UA	NEIS0349_1113	1_574	B	2014	Guangdong	South_Central_China_Guangdong
130639	patient	UA	NEIS0349_1649	2_34	C	2006	Hebei	North_China_Hebei
100701	patient	CC4821	NEIS0349_1112	1_546	C	2007	Beijing	North_China_Beijing
100701	patient	CC4821	NEIS0349_1112	1_546	C	2007	Beijing	North_China_Beijing
441406	carrier	UA	NEIS0349_1113	1_574	B	2014	Guangdong	South_Central_China_Guangdong
SX09122	carrier	CC41/44	NEIS0349_1113	1_574	B	2009	Shanxi	North_China_Shanxi
100631	patient	CC5	NEIS0349_81	1_5	A	2006	Beijing	North_China_Beijing
100807	patient	CC5	NEIS0349_81	1_5	A	2008	Beijing	North_China_Beijing
100807	patient	CC5	NEIS0349_81	1_5	A	2008	Beijing	North_China_Beijing
100920	patient	CC5	NEIS0349_81	1_5	A	2009	Beijing	North_China_Beijing
120606	patient	CC5	NEIS0349_81	1_5	A	2006	Tianjin	North_China_Tianjin
130508	patient	CC5	NEIS0349_81	1_5	A	2005	Hebei	North_China_Hebei
130635	patient	CC5	NEIS0349_81	1_5	A	2006	Hebei	North_China_Hebei
130703	patient	CC5	NEIS0349_81	1_5	A	2007	Hebei	North_China_Hebei
140510	carrier	CC5	NEIS0349_81	1_5	A	2005	Shanxi	North_China_Shanxi
141719	carrier	CC5	NEIS0349_81	1_5	A	2017	Shanxi	North_China_Shanxi
210716	patient	CC5	NEIS0349_81	1_5	A	2007	Liaoning	Northeast_China_Liaoning
211005	patient	CC5	NEIS0349_81	1_5	A	2010	Liaoning	Northeast_China_Liaoning
211101	patient	CC5	NEIS0349_81	1_5	A	2010	Liaoning	Northeast_China_Liaoning
211104	carrier	CC5	NEIS0349_81	1_5	A	2010	Liaoning	Northeast_China_Liaoning
101730	carrier	UA	NEIS0349_1647	novel	B	2017	Beijing	North_China_Beijing
211309	patient	CC5	NEIS0349_81	1_5	A	2013	Liaoning	Northeast_China_Liaoning
220602	patient	CC5	NEIS0349_81	1_5	A	2006	Jilin	Northeast_China_Jilin
310501	patient	CC5	NEIS0349_81	1_5	A	2005	Shanghai	East_China_Shanghai
310810	patient	CC5	NEIS0349_81	1_5	A	2008	Shanghai	East_China_Shanghai
310815	patient	CC5	NEIS0349_81	1_5	A	2007	Shanghai	East_China_Shanghai
320524	patient	CC5	NEIS0349_81	1_5	A	2005	Jiangsu	East_China_Jiangsu
320604	patient	CC5	NEIS0349_81	1_5	A	2006	Jiangsu	East_China_Jiangsu
330742	carrier	CC5	NEIS0349_81	1_5	NG	2007	Zhejiang	East_China_Zhejiang
340550	carrier	CC5	NEIS0349_81	1_5	A	2004	Anhui	East_China_Anhui
340562	patient	CC5	NEIS0349_81	1_5	A	2005	Anhui	East_China_Anhui
340810	patient	CC5	NEIS0349_81	1_5	A	2008	Anhui	East_China_Anhui
350603	patient	CC5	NEIS0349_81	1_5	A	2006	Fujian	East_China_Fujian
311113	patient	CC4821	NEIS0349_1108	1_275	B	2011	Shanghai	East_China_Shanghai
360544	carrier	CC5	NEIS0349_81	1_5	A	2005	Jiangxi	East_China_Jiangxi
4117106	carrier	CC5	NEIS0349_81	1_5	X	2017	Henan	South_Central_China_Henan
431901	patient	CC5	NEIS0349_81	1_5	X	2019	Hunan	South_Central_China_Hunan
440529	patient	CC5	NEIS0349_81	1_5	A	2005	Guangdong	South_Central_China_Guangdong
440530	patient	CC5	NA	1_5	A	2005	Guangdong	South_Central_China_Guangdong
440912	patient	CC5	NEIS0349_81	1_5	A	2009	Guangdong	South_Central_China_Guangdong
440703	carrier	UA	NEIS0349_1026	2_1393	B	2005	Guangdong	South_Central_China_Guangdong
441301	patient	CC4821	NEIS0349_81	1_5	C	2012	Guangdong	South_Central_China_Guangdong
440703	carrier	UA	NEIS0349_1026	2_1393	B	2005	Guangdong	South_Central_China_Guangdong
521010	patient	CC5	NEIS0349_81	1_5	A	2010	Guizhou	Southwest_China_Guizhou
100552	carrier	CC4821	NEIS0349_1	2_22	B	2005	Beijing	North_China_Beijing
100563	carrier	CC4821	NEIS0349_1	2_22	B	2005	Beijing	North_China_Beijing
620801	patient	CC5	NEIS0349_81	1_5	A	2008	Gansu	Northwest_China_Gansu
620803	carrier	CC5	NEIS0349_81	1_5	A	2008	Gansu	Northwest_China_Gansu
650701	patient	CC5	NEIS0349_81	1_5	A	2007	Xinjiang	Northwest_China_Xinjiang
651701	carrier	CC5	NEIS0349_81	1_5	A	2017	Xinjiang	Northwest_China_Xinjiang
651703	carrier	CC5	NEIS0349_81	1_5	A	2017	Xinjiang	Northwest_China_Xinjiang
651704	carrier	CC5	NEIS0349_81	1_5	A	2017	Xinjiang	Northwest_China_Xinjiang
651706	carrier	CC5	NEIS0349_81	1_5	A	2017	Xinjiang	Northwest_China_Xinjiang
651714	carrier	CC5	NEIS0349_81	1_5	A	2017	Xinjiang	Northwest_China_Xinjiang
AH84-0-004	carrier	CC5	NEIS0349_81	1_5	A	1984	Anhui	East_China_Anhui
BJ9402	patient	CC5	NEIS0349_81	1_5	A	1994	Beijing	North_China_Beijing
GDL-MG005	patient	CC5	NEIS0349_81	1_5	A	1966	Guangdong	South_Central_China_Guangdong
GZ80056	carrier	CC5	NEIS0349_81	1_5	A	1963	Guizhou	Southwest_China_Guizhou
HA154	patient	CC5	NEIS0349_81	1_5	A	1966	Henan	South_Central_China_Henan
HA84024	patient	CC5	NEIS0349_81	1_5	A	1984	Henan	South_Central_China_Henan
HE84005	patient	CC5	NEIS0349_81	1_5	A	1984	Hebei	North_China_Hebei
HE84022	carrier	CC5	NEIS0349_81	1_5	A	1984	Hebei	North_China_Hebei
HE85014	patient	CC5	NEIS0349_81	1_5	A	1985	Hebei	North_China_Hebei
100573	carrier	UA	NEIS0349_1	2_22	B	2005	Beijing	North_China_Beijing
JX84-11-006	carrier	CC5	NEIS0349_81	1_5	A	1984	Jiangxi	East_China_Jiangxi
JX87-35	carrier	CC5	NEIS0349_81	1_5	A	1987	Jiangxi	East_China_Jiangxi
LN80105	carrier	CC5	NEIS0349_81	1_5	A	1980	Liaoning	Northeast_China_Liaoning
NX15	patient	CC5	NEIS0349_81	1_5	A	1984	Ningxia	Northwest_China_Ningxia
SC84007	patient	CC5	NEIS0349_81	1_5	A	1984	Sichuan	Southwest_China_Sichuan
SC85026	patient	CC5	NEIS0349_81	1_5	A	1985	Sichuan	Southwest_China_Sichuan
SD3	patient	CC5	NEIS0349_81	1_5	A	1984	Shandong	East_China_Shandong
XJ022	carrier	CC5	NEIS0349_81	1_5	A	1985	Xinjiang	Northwest_China_Xinjiang
XJ038	patient	CC5	NEIS0349_81	1_5	A	1986	Xinjiang	Northwest_China_Xinjiang
100582	carrier	CC4821	NEIS0349_1	2_22	B	2005	Beijing	North_China_Beijing
101767	carrier	CC4821	NEIS0349_1	2_22	B	2017	Beijing	North_China_Beijing
440501	patient	CC4821	NEIS0349_1669	1_420	C	2005	Guangdong	South_Central_China_Guangdong
141305	carrier	CC4821	NEIS0349_1	2_22	B	2013	Shanxi	North_China_Shanxi
GX200201	patient	CC4821	NEIS0349_1669	1_420	C	2002	Guangxi	South_Central_China_Guangxi
100503	carrier	UA	NEIS0349_642	1_419	C	2005	Beijing	North_China_Beijing
100901	carrier	CC4821	NEIS0349_642	1_419	C	2008	Beijing	North_China_Beijing
101013	patient	CC4821	NEIS0349_642	1_419	C	2009	Beijing	North_China_Beijing
101013	patient	CC4821	NEIS0349_642	1_419	C	2009	Beijing	North_China_Beijing
131258	patient	CC4821	NEIS0349_642	1_419	C	2012	Hebei	North_China_Hebei
131724	patient	CC4821	NEIS0349_642	1_419	C	2016	Hebei	North_China_Hebei
131725	patient	CC4821	NEIS0349_642	1_419	C	2016	Hebei	North_China_Hebei
131726	patient	CC4821	NEIS0349_642	1_419	C	2016	Hebei	North_China_Hebei
320503	patient	CC4821	NEIS0349_642	1_419	C	2005	Jiangsu	East_China_Jiangsu
320701	patient	CC4821	NEIS0349_642	1_419	C	2007	Jiangsu	East_China_Jiangsu
420718	patient	CC4821	NEIS0349_642	1_419	C	2007	Hubei	South_Central_China_Hubei
431004	patient	CC4821	NEIS0349_642	1_419	C	2008	Hunan	South_Central_China_Hunan
100579	carrier	UA	NEIS0349_1646	1_14	B	2005	Beijing	North_China_Beijing
330509	carrier	UA	NEIS0349_1	2_22	B	2005	Zhejiang	East_China_Zhejiang
130808	carrier	UA	NEIS0349_1168	1_39	NG	2008	Hebei	North_China_Hebei
231011	carrier	UA	NEIS0349_1168	1_39	NG	2010	Heilongjiang	Northeast_China_Heilongjiang
GZ80003	patient	CC5	NEIS0349_133	1_39	A	1956	Guizhou	Southwest_China_Guizhou
GZ80054	carrier	CC5	NEIS0349_133	1_39	A	1963	Guizhou	Southwest_China_Guizhou
100703	patient	CC103	NEIS0349_165	1_38	X	2007	Beijing	North_China_Beijing
360602	carrier	CC1	NEIS0349_165	1_38	A	2006	Jiangxi	East_China_Jiangxi
AH84-9-004	carrier	CC1	NEIS0349_165	1_38	A	1984	Anhui	East_China_Anhui
BJ79021	carrier	CC1	NEIS0349_165	1_38	A	1979	Beijing	North_China_Beijing
GZ25	patient	CC1	NEIS0349_165	1_38	A	1985	Guizhou	Southwest_China_Guizhou
GZ80011	patient	CC1	NEIS0349_165	1_38	A	1973	Guizhou	Southwest_China_Guizhou
GZ80025	patient	CC1	NEIS0349_165	1_38	A	1974	Guizhou	Southwest_China_Guizhou
GZ80026	patient	CC1	NEIS0349_165	1_38	A	1974	Guizhou	Southwest_China_Guizhou
GZ80027	patient	CC1	NEIS0349_165	1_38	A	1974	Guizhou	Southwest_China_Guizhou
GZ80028	patient	CC1	NEIS0349_165	1_38	A	1974	Guizhou	Southwest_China_Guizhou
330709	carrier	UA	NEIS0349_1	2_22	B	2006	Zhejiang	East_China_Zhejiang
HB79057	patient	CC1	NEIS0349_165	1_38	A	1979	Hubei	South_Central_China_Hubei
330710	carrier	UA	NEIS0349_1	2_22	B	2006	Zhejiang	East_China_Zhejiang
JS79010	patient	CC1	NEIS0349_165	1_38	A	1979	Jiangsu	East_China_Jiangsu
JSA7	patient	CC1	NEIS0349_165	1_38	A	1978	Jiangsu	East_China_Jiangsu
JX213099	patient	UA	NEIS0349_165	1_38	A	1980	Jiangxi	East_China_Jiangxi
JX290153	patient	CC1	NEIS0349_165	1_38	A	1985	Jiangxi	East_China_Jiangxi
JX79127	patient	CC1	NEIS0349_165	1_38	A	1979	Jiangxi	East_China_Jiangxi
JX80197	patient	CC1	NEIS0349_165	1_38	A	1980	Jiangxi	East_China_Jiangxi
JX80199	patient	UA	NEIS0349_165	1_38	A	1980	Jiangxi	East_China_Jiangxi
JX87-31	carrier	CC1	NEIS0349_165	1_38	A	1987	Jiangxi	East_China_Jiangxi
LN45	patient	CC1	NEIS0349_165	1_38	A	1982	Liaoning	Northeast_China_Liaoning
QH79094	patient	CC1	NEIS0349_165	1_38	A	1979	Qinghai	Northwest_China_Qinghai
SD29019	patient	CC1	NEIS0349_165	1_38	A	1972	Shandong	East_China_Shandong
SH80075	patient	CC1	NEIS0349_165	1_38	A	1978	Shanghai	East_China_Shanghai
SH80083	patient	CC1	NEIS0349_165	1_38	A	1979	Shanghai	East_China_Shanghai
SH80090	patient	CC1	NEIS0349_165	1_38	A	1979	Shanghai	East_China_Shanghai
SHG173	carrier	CC1	NEIS0349_165	1_38	A	1977	Shanghai	East_China_Shanghai
SX78044	carrier	CC1	NEIS0349_165	1_38	A	1978	Shanxi	North_China_Shanxi
XJ043	patient	CC1	NEIS0349_165	1_38	A	1986	Xinjiang	Northwest_China_Xinjiang
ZJ79230	patient	CC1	NEIS0349_165	1_38	A	1979	Zhejiang	East_China_Zhejiang
330724	carrier	CC4821	NEIS0349_1	2_22	B	2006	Zhejiang	East_China_Zhejiang
100547	carrier	CC198	NEIS0349_1645	3_94	NG	2005	Beijing	North_China_Beijing
320501	patient	CC4821	NEIS0349_1655	1_276	C	2005	Jiangsu	East_China_Jiangsu
421505	carrier	CC4821	NEIS0349_1	2_22	B	2015	Hubei	South_Central_China_Hubei
431205	carrier	CC4821	NEIS0349_1	2_22	B	2012	Hunan	South_Central_China_Hunan
431210	patient	CC4821	NEIS0349_1	2_22	B	2012	Hunan	South_Central_China_Hunan
210051	carrier	UA	NA	1_14	X	2000	Jiangxi	East_China_Jiangxi
29044	carrier	UA	NEIS0349_142	1_14	I	NA	Shanxi	North_China_Shanxi
440724	carrier	CC4821	NEIS0349_1	2_22	B	2006	Guangdong	South_Central_China_Guangdong
431208	carrier	UA	NA	1_14	B	2012	Hunan	South_Central_China_Hunan
451114	carrier	UA	NEIS0349_1646	1_14	W	2011	Guangxi	South_Central_China_Guangxi
440902	patient	CC4821	NEIS0349_1	2_22	B	2008	Guangdong	South_Central_China_Guangdong
441709	patient	UA	NEIS0349_1	2_22	B	2017	Guangdong	South_Central_China_Guangdong
451178	carrier	CC4821	NEIS0349_1	2_22	B	2011	Guangxi	South_Central_China_Guangxi
510542	carrier	UA	NEIS0349_1	2_22	B	2005	Sichuan	Southwest_China_Sichuan
510805	carrier	UA	NEIS0349_1	2_22	B	2007	Sichuan	Southwest_China_Sichuan
130807	carrier	UA	NEIS0349_145	1_13	NG	2008	Hebei	North_China_Hebei
651617	carrier	UA	NEIS0349_1	2_22	B	2016	Xinjiang	Northwest_China_Xinjiang
651868	carrier	UA	NEIS0349_1	2_22	B	2018	Xinjiang	Northwest_China_Xinjiang
130918	carrier	UA	NEIS0349_145	1_13	NG	2009	Hebei	North_China_Hebei
BJ79077	carrier	UA	NEIS0349_1	2_22	B	1979	Beijing	North_China_Beijing
HEB85-3	carrier	CC4821	NEIS0349_1	2_22	B	1985	Hebei	North_China_Hebei
130930	carrier	UA	NEIS0349_145	1_13	NG	2009	Hebei	North_China_Hebei
130931	carrier	UA	NEIS0349_145	1_13	NG	2009	Hebei	North_China_Hebei
130932	carrier	UA	NEIS0349_145	1_13	NG	2009	Hebei	North_China_Hebei
141301	carrier	UA	NEIS0349_145	1_13	NG	2013	Shanxi	North_China_Shanxi
150704	carrier	UA	NEIS0349_145	1_13	NG	2006	Neimeng	North_China_Neimeng
JX2005-119	carrier	CC4821	NEIS0349_1	2_22	B	2005	Jiangxi	East_China_Jiangxi
JX210022	carrier	UA	NEIS0349_1	2_22	B	1980	Jiangxi	East_China_Jiangxi
420815	carrier	UA	NEIS0349_145	1_13	X	2008	Hubei	South_Central_China_Hubei
JX210186	carrier	UA	NEIS0349_1	2_22	B	1980	Jiangxi	East_China_Jiangxi
LN16	carrier	UA	NEIS0349_1	2_22	B	1986	Liaoning	Northeast_China_Liaoning
LN80101	carrier	UA	NEIS0349_1	2_22	B	1980	Liaoning	Northeast_China_Liaoning
NX08	patient	UA	NEIS0349_1	2_22	B	1984	Ningxia	Northwest_China_Ningxia
640706	carrier	UA	NEIS0349_145	1_13	X	2007	Ningxia	Northwest_China_Ningxia
NX09	carrier	UA	NEIS0349_1	2_22	B	1984	Ningxia	Northwest_China_Ningxia
SC07-1224	carrier	UA	NEIS0349_1	2_22	B	2007	Sichuan	Southwest_China_Sichuan
100539	carrier	UA	NEIS0349_1644	1_14	B	2005	Beijing	North_China_Beijing
411609	carrier	CC4821	NEIS0349_1109	1_1225	W	2014	Henan	South_Central_China_Henan
140506	carrier	UA	NEIS0349_259	1_12	NG	2005	Shanxi	North_China_Shanxi
321110	carrier	UA	NEIS0349_259	1_12	NG	2011	Jiangsu	East_China_Jiangsu
371104	carrier	UA	NEIS0349_259	1_12	NG	2011	Shandong	East_China_Shandong
420713	carrier	UA	NEIS0349_259	1_12	NG	2007	Hubei	South_Central_China_Hubei
420818	carrier	UA	NEIS0349_259	1_12	E	2008	Hubei	South_Central_China_Hubei
421202	carrier	UA	NEIS0349_259	1_12	NG	2012	Hubei	South_Central_China_Hubei
SC84037	carrier	CC11	NEIS0349_1	2_22	B	1984	Sichuan	Southwest_China_Sichuan
SC84082	carrier	CC11	NEIS0349_1	2_22	B	1984	Sichuan	Southwest_China_Sichuan
651817	carrier	UA	NEIS0349_259	1_12	NG	2017	Xinjiang	Northwest_China_Xinjiang
